# Supplementary material for: Identification of Long Noncoding RNAs Involved in Eyelid Pigmentation of Hereford Cattle
Source: Front Genet. 2022 May 4;13:864567. doi: 10.3389/fgene.2022.864567 (PMC9114348; doi:10.3389/fgene.2022.864567)
Supplement: Supplementary file 2 [file DataSheet4.XLSX]

## Sheet: Supplementary Data S4
Supplementary Data S4
List of significantly enriched functional terms for target genes of lncRNAs with upregulated and downregulated expression.
GO TERMS
GO ID	GO Term	Total Genes	Significant Genes	P-value
GO:0009897	external side of plasma membrane	231	23	6.26714e-14
GO:0006955	immune response	173	19	1.87019e-12
GO:0005615	extracellular space	718	33	4.75136e-10
GO:0042113	B cell activation	17	7	1.25648e-09
GO:0016021	integral component of membrane	3360	82	2.30592e-09
GO:0050853	B cell receptor signaling pathway	32	8	7.49767e-09
GO:0002377	immunoglobulin production	23	7	1.47913e-08
GO:0042742	defense response to bacterium	78	9	9.94125e-07
GO:0009617	response to bacterium	80	9	1.23524e-06
GO:0042571	immunoglobulin complex, circulating	9	4	3.82746e-06
GO:0016020	membrane	4457	89	6.24131e-06
GO:0006958	complement activation, classical pathway	23	5	1.16748e-05
GO:0050871	positive regulation of B cell activation	12	4	1.45663e-05
GO:0061844	antimicrobial humoral immune response mediated by antimicrobial peptide	25	5	1.80347e-05
GO:0005576	extracellular region	692	24	1.97888e-05
GO:0034987	immunoglobulin receptor binding	13	4	2.08187e-05
GO:0006910	phagocytosis, recognition	14	4	2.88396e-05
GO:0009986	cell surface	331	15	4.26417e-05
GO:0035723	interleukin-15-mediated signaling pathway	6	3	4.68503e-05
GO:0030595	leukocyte chemotaxis	16	4	5.13387e-05
GO:0003823	antigen binding	17	4	6.64297e-05
GO:0005887	integral component of plasma membrane	502	18	0.000153019
GO:0031640	killing of cells of other organism	11	3	0.000367717
GO:0047498	calcium-dependent phospholipase A2 activity	11	3	0.000367717
GO:0006911	phagocytosis, engulfment	26	4	0.000379506
GO:0002250	adaptive immune response	47	5	0.000409596
GO:0070098	chemokine-mediated signaling pathway	48	5	0.000452279
GO:0002408	myeloid dendritic cell chemotaxis	3	2	0.000537925
GO:0042010	interleukin-15 receptor activity	3	2	0.000537925
GO:0071415	cellular response to purine-containing compound	3	2	0.000537925
GO:0050482	arachidonic acid secretion	13	3	0.000624819
GO:0102567	phospholipase A2 activity (consuming 1,2-dipalmitoylphosphatidylcholine)	14	3	0.000787359
GO:0102568	phospholipase A2 activity consuming 1,2-dioleoylphosphatidylethanolamine)	14	3	0.000787359
GO:0001772	immunological synapse	32	4	0.000857057
GO:0019815	B cell receptor complex	4	2	0.00106629
GO:0030888	regulation of B cell proliferation	4	2	0.00106629
GO:0032649	regulation of interferon-gamma production	4	2	0.00106629
GO:0004888	transmembrane signaling receptor activity	118	7	0.00108459
GO:0004930	G protein-coupled receptor activity	194	9	0.00127342
GO:0045087	innate immune response	200	9	0.00157283
GO:0008064	regulation of actin polymerization or depolymerization	5	2	0.00176138
GO:0050859	negative regulation of B cell receptor signaling pathway	5	2	0.00176138
GO:2000510	positive regulation of dendritic cell chemotaxis	5	2	0.00176138
GO:0098586	cellular response to virus	19	3	0.00199458
GO:0007186	G protein-coupled receptor signaling pathway	291	11	0.00199614
GO:0004623	phospholipase A2 activity	20	3	0.00232345
GO:0002476	antigen processing and presentation of endogenous peptide antigen via MHC class Ib	6	2	0.00261864
GO:0010447	response to acidic pH	6	2	0.00261864
GO:0010739	positive regulation of protein kinase A signaling	6	2	0.00261864
GO:0019395	fatty acid oxidation	6	2	0.00261864
GO:0032729	positive regulation of interferon-gamma production	43	4	0.00262127
GO:0019882	antigen processing and presentation	21	3	0.002684
GO:0005125	cytokine activity	106	6	0.00310555
GO:0002407	dendritic cell chemotaxis	7	2	0.00363363
GO:0044194	cytolytic granule	7	2	0.00363363
GO:0006935	chemotaxis	78	5	0.00403036
GO:0005525	GTP binding	325	11	0.00463735
GO:0050850	positive regulation of calcium-mediated signaling	8	2	0.00480198
GO:0070233	negative regulation of T cell apoptotic process	8	2	0.00480198
GO:0097028	dendritic cell differentiation	8	2	0.00480198
GO:0042110	T cell activation	26	3	0.00499411
GO:0070374	positive regulation of ERK1 and ERK2 cascade	117	6	0.0050443
GO:0010951	negative regulation of endopeptidase activity	86	5	0.00610052
GO:0038180	nerve growth factor signaling pathway	9	2	0.00611941
GO:0042438	melanin biosynthetic process	9	2	0.00611941
GO:0045236	CXCR chemokine receptor binding	9	2	0.00611941
GO:0045095	keratin filament	55	4	0.00639268
GO:0005261	cation channel activity	29	3	0.00681428
GO:0030183	B cell differentiation	29	3	0.00681428
GO:0006953	acute-phase response	10	2	0.00758174
GO:0032438	melanosome organization	10	2	0.00758174
GO:0008009	chemokine activity	31	3	0.0082194
GO:0006644	phospholipid metabolic process	32	3	0.00898102
GO:0008191	metalloendopeptidase inhibitor activity	11	2	0.00918485
GO:0030225	macrophage differentiation	11	2	0.00918485
GO:0032695	negative regulation of interleukin-12 production	11	2	0.00918485
GO:0042102	positive regulation of T cell proliferation	34	3	0.0106246
GO:0051607	defense response to virus	99	5	0.010899
GO:0007422	peripheral nervous system development	12	2	0.0109247
GO:0033691	sialic acid binding	12	2	0.0109247
GO:0050863	regulation of T cell activation	12	2	0.0109247
GO:0002376	immune system process	138	6	0.0110074
GO:0030318	melanocyte differentiation	13	2	0.0127974
GO:0071346	cellular response to interferon-gamma	68	4	0.0133412
GO:0005543	phospholipid binding	69	4	0.0140167
GO:0002009	morphogenesis of an epithelium	14	2	0.0147991
GO:0035584	calcium-mediated signaling using intracellular calcium source	14	2	0.0147991
GO:0045582	positive regulation of T cell differentiation	14	2	0.0147991
GO:0097190	apoptotic signaling pathway	39	3	0.0154511
GO:0043123	positive regulation of I-kappaB kinase/NF-kappaB signaling	110	5	0.0165842
GO:0004896	cytokine receptor activity	42	3	0.0188487
GO:0001782	B cell homeostasis	16	2	0.0191744
GO:0042104	positive regulation of activated T cell proliferation	16	2	0.0191744
GO:0005102	signaling receptor binding	203	7	0.0202401
GO:0034341	response to interferon-gamma	17	2	0.0215406
GO:0090023	positive regulation of neutrophil chemotaxis	17	2	0.0215406
GO:0005520	insulin-like growth factor binding	18	2	0.0240211
GO:0045664	regulation of neuron differentiation	18	2	0.0240211
GO:0034220	ion transmembrane transport	82	4	0.0248072
GO:0005246	calcium channel regulator activity	19	2	0.0266125
GO:0016493	C-C chemokine receptor activity	19	2	0.0266125
GO:0031295	T cell costimulation	19	2	0.0266125
GO:0032733	positive regulation of interleukin-10 production	19	2	0.0266125
GO:0006816	calcium ion transport	85	4	0.0278481
GO:0050830	defense response to Gram-positive bacterium	49	3	0.0282583
GO:0030593	neutrophil chemotaxis	51	3	0.0313273
GO:0009408	response to heat	21	2	0.0321141
GO:0034612	response to tumor necrosis factor	21	2	0.0321141
GO:0071222	cellular response to lipopolysaccharide	90	4	0.0333905
GO:0015026	coreceptor activity	22	2	0.0350178
GO:0043029	T cell homeostasis	22	2	0.0350178
GO:0019221	cytokine-mediated signaling pathway	94	4	0.0382557
GO:0006954	inflammatory response	184	6	0.0385781
GO:0048873	homeostasis of number of cells within a tissue	24	2	0.0411149
GO:0050873	brown fat cell differentiation	24	2	0.0411149
GO:0007189	adenylate cyclase-activating G protein-coupled receptor signaling pathway	59	3	0.0452655
GO:0046330	positive regulation of JNK cascade	60	3	0.0471912
GO:0034097	response to cytokine	26	2	0.0475778
GO:0050918	positive chemotaxis	26	2	0.0475778
GO:0007165	signal transduction	694	15	0.0484557
GO:0042470	melanosome	61	3	0.0491567
KEGG TERMS
KEGG ID	KEGG Term	Total Genes	Significant Genes	P-value
bta04060	Cytokine-cytokine receptor interaction	180	14	3.74833e-08
bta04514	Cell adhesion molecules	108	10	8.36209e-07
bta04640	Hematopoietic cell lineage	70	8	2.33254e-06
bta04061	Viral protein interaction with cytokine and cytokine receptor	71	7	2.81439e-05
bta04612	Antigen processing and presentation	46	5	0.00026777
bta04672	Intestinal immune network for IgA production	31	4	0.000591281
bta04659	Th17 cell differentiation	86	6	0.000731687
bta00592	alpha-Linolenic acid metabolism	19	3	0.00167036
bta04658	Th1 and Th2 cell differentiation	70	5	0.00186734
bta00591	Linoleic acid metabolism	23	3	0.00294346
bta04145	Phagosome	117	6	0.00357462
bta04062	Chemokine signaling pathway	165	7	0.00477826
bta04975	Fat digestion and absorption	29	3	0.0057504
bta04662	B cell receptor signaling pathway	63	4	0.00824609
bta04972	Pancreatic secretion	66	4	0.00969698
bta04014	Ras signaling pathway	194	7	0.0113185
bta00565	Ether lipid metabolism	37	3	0.0113723
bta00040	Pentose and glucuronate interconversions	14	2	0.0132657
bta04916	Melanogenesis	89	4	0.0264287
bta00590	Arachidonic acid metabolism	53	3	0.0296844
bta04064	NF-kappa B signaling pathway	93	4	0.0304359
bta04670	Leukocyte transendothelial migration	98	4	0.0359266
bta03320	PPAR signaling pathway	61	3	0.0424542
MeSH TERMS
MeSH ID	MeSH Term	Total Genes	Significant Genes	P-value
D000595	Amino Acid Sequence	1586	44	3.20062e-07
D040641	Quantitative Trait Loci	62	7	1.31804e-05
D000998	Antiviral Agents	8	3	0.000108945
D010802	Phylogeny	260	12	0.000124615
D008543	Melanins	2	2	0.000161818
D058951	gp100 Melanoma Antigen	2	2	0.000161818
D001835	Body Weight	43	5	0.000206766
D006239	Haplotypes	130	8	0.000256763
D008562	Membrane Glycoproteins	106	7	0.000408883
D044102	Receptor, Melanocortin, Type 1	3	2	0.000481374
D015703	Antigens, CD	59	5	0.000912825
D000685	Serum Amyloid A Protein	4	2	0.000954668
D007372	Interferons	16	3	0.0010106
D001483	Base Sequence	2466	48	0.00109658
D004247	DNA	536	16	0.00136265
D005805	Genes, MHC Class I	5	2	0.00157777
D033481	Chromosomes, Mammalian	67	5	0.0016228
D020029	Base Pairing	19	3	0.00170028
D000483	Alleles	100	6	0.00174554
D017386	Sequence Homology, Amino Acid	770	20	0.00188955
D050556	Fatty Acid-Binding Proteins	20	3	0.00198171
D007333	Insulin Resistance	6	2	0.00234683
D009693	Nucleic Acid Hybridization	108	6	0.00257829
D015415	Biomarkers	75	5	0.00267319
D015810	Linkage Disequilibrium	75	5	0.00267319
D005810	Multigene Family	110	6	0.00282653
D006200	Hair Color	7	2	0.00325807
D012880	Skin Pigmentation	7	2	0.00325807
D020738	Leptin	26	3	0.00427365
D016009	Chi-Square Distribution	8	2	0.00430778
D052242	Adiponectin	8	2	0.00430778
D010858	Pigmentation	9	2	0.00549232
D012322	RNA Precursors	10	2	0.00680813
D017951	Antigen Presentation	10	2	0.00680813
D005787	Gene Frequency	134	6	0.00738691
D011270	Pregnancy, Animal	62	4	0.00802398
D005838	Genotype	181	7	0.0085392
D002352	Carrier Proteins	278	9	0.0093469
D015704	CD4 Antigens	12	2	0.0098196
D018628	Gene Dosage	12	2	0.0098196
D019308	Palmitic Acid	12	2	0.0098196
D020641	Polymorphism, Single Nucleotide	287	9	0.0113565
D020033	Protein Isoforms	193	7	0.0118906
D005796	Genes	151	6	0.012858
D007315	Insemination, Artificial	14	2	0.013315
D019707	Receptors, Chemokine	14	2	0.013315
D007371	Interferon-gamma	40	3	0.0142629
D007633	Keratins	15	2	0.0152359
D020155	3-Hydroxybutyric Acid	15	2	0.0152359
D015870	Gene Expression	1649	31	0.0163675
D010641	Phenotype	120	5	0.0187321
D003459	Crystallins	17	2	0.0194084
D015395	Histocompatibility Antigens Class I	17	2	0.0194084
D014644	Genetic Variation	123	5	0.0206085
D011995	Recombination, Genetic	18	2	0.0216538
D054875	Ubiquitination	18	2	0.0216538
D019204	GTP-Binding Proteins	125	5	0.0219253
D012333	RNA, Messenger	2100	37	0.0225252
D000911	Antibodies, Monoclonal	85	4	0.0232813
D005498	Follicular Phase	19	2	0.0240013
D019655	Quantitative Trait, Heritable	87	4	0.0251028
D017354	Point Mutation	50	3	0.0258074
D017384	Sequence Deletion	50	3	0.0258074
D014960	X Chromosome	20	2	0.0264479
D014280	Triglycerides	21	2	0.0289908
D015967	Gene Expression Regulation, Viral	21	2	0.0289908
D011110	Polymorphism, Genetic	135	5	0.0293273
D005227	Fatty Acids	53	3	0.0300088
D017385	Sequence Homology	54	3	0.0314847
D005230	Fatty Acids, Nonesterified	22	2	0.0316271
D001823	Body Composition	23	2	0.0343541
D006023	Glycoproteins	97	4	0.0354791
D005456	Fluorescent Dyes	24	2	0.0371691
D061026	Programmed Cell Death 1 Receptor	3	1	0.0377972
D001947	Breeding	103	4	0.042734
D012641	Selection, Genetic	26	2	0.0430524
D049590	Postpartum Period	26	2	0.0430524
InterPro TERMS
Interpro ID	Interpro Term	Total Genes	Significant Genes	P-value
IPR036179	Immunoglobulin-like domain superfamily	356	39	1.08649e-24
IPR013783	Immunoglobulin-like fold	527	45	6.16981e-24
IPR007110	Immunoglobulin-like domain	330	36	9.70386e-23
IPR003597	Immunoglobulin C1-set	47	14	9.15848e-16
IPR003006	Immunoglobulin/major histocompatibility complex, conserved site	31	12	2.81346e-15
IPR006703	AIG1-type guanine nucleotide-binding (G) domain	13	8	1.12863e-12
IPR013106	Immunoglobulin V-set domain	131	17	1.86702e-12
IPR003599	Immunoglobulin subtype	271	22	1.3955e-11
IPR033112	Phospholipase A2, aspartic acid active site	3	3	2.39948e-06
IPR001211	Phospholipase A2	5	3	2.35205e-05
IPR003531	Short hematopoietin receptor, family 1, conserved site	7	3	8.06964e-05
IPR016090	Phospholipase A2 domain	7	3	8.06964e-05
IPR033113	Phospholipase A2, histidine active site	7	3	8.06964e-05
IPR036444	Phospholipase A2 domain superfamily	8	3	0.000127834
IPR009281	Transmembrane protein 176A/B	2	2	0.000180164
IPR024886	Bone marrow stromal antigen 2	2	2	0.000180164
IPR039695	B-cell antigen receptor complex-associated protein alpha/beta chain	2	2	0.000180164
IPR007237	CD20-like family	9	3	0.000189852
IPR000276	G protein-coupled receptor, rhodopsin-like	132	8	0.000412763
IPR010579	MHC class I, alpha chain, C-terminal	3	2	0.000535694
IPR038847	Granulysin-like	3	2	0.000535694
IPR032444	Keratin type II head	29	4	0.000580018
IPR017452	GPCR, rhodopsin-like, 7TM	140	8	0.000611023
IPR003054	Keratin, type II	30	4	0.000662266
IPR011162	MHC classes I/II-like antigen recognition protein	32	4	0.000850969
IPR001523	Paired domain	4	2	0.00106189
IPR043182	Paired DNA-binding domain	4	2	0.00106189
IPR009311	Interferon alpha-inducible protein IFI6/IFI27-like	5	2	0.00175413
IPR038213	IFI6/IFI27-like domain superfamily	5	2	0.00175413
IPR011001	Saposin-like	6	2	0.00260791
IPR001073	C1q domain	22	3	0.00305985
IPR003110	Phosphorylated immunoreceptor signalling ITAM	7	2	0.00361879
IPR008139	Saposin B type domain	7	2	0.00361879
IPR011161	MHC class I-like antigen recognition-like	26	3	0.00496626
IPR037055	MHC class I-like antigen recognition-like superfamily	27	3	0.00553233
IPR000463	Cytosolic fatty-acid binding	9	2	0.00609462
IPR001039	MHC class I alpha chain, alpha1 alpha2 domains	9	2	0.00609462
IPR001089	CXC chemokine	9	2	0.00609462
IPR018048	CXC chemokine, conserved site	9	2	0.00609462
IPR031259	Intracellular lipid binding protein	9	2	0.00609462
IPR001811	Chemokine interleukin-8-like domain	29	3	0.0067766
IPR013151	Immunoglobulin	29	3	0.0067766
IPR036048	Chemokine interleukin-8-like superfamily	29	3	0.0067766
IPR033899	CXC Chemokine domain	10	2	0.00755114
IPR018039	Intermediate filament protein, conserved site	59	4	0.00812898
IPR018170	Aldo/keto reductase, conserved site	12	2	0.010881
IPR020471	Aldo/keto reductase	12	2	0.010881
IPR008983	Tumour necrosis factor-like domain superfamily	37	3	0.0133237
IPR003598	Immunoglobulin subtype 2	147	6	0.0145533
IPR005817	Wnt	14	2	0.0147403
IPR018161	Wnt protein, conserved site	14	2	0.0147403
IPR019956	Ubiquitin domain	14	2	0.0147403
IPR043158	Wnt, C-terminal domain	14	2	0.0147403
IPR039008	Intermediate filament, rod domain	71	4	0.0153314
IPR000867	Insulin-like growth factor-binding protein, IGFBP	16	2	0.0190988
IPR042180	Intermediate filament, rod domain, coil 1B	78	4	0.0209445
IPR001368	TNFR/NGFR cysteine-rich region	17	2	0.021456
IPR023210	NADP-dependent oxidoreductase domain	17	2	0.021456
IPR036812	NADP-dependent oxidoreductase domain superfamily	17	2	0.021456
IPR008160	Collagen triple helix repeat	52	3	0.0327547
IPR001781	Zinc finger, LIM-type	55	3	0.0377728
IPR008996	Cytokine IL1/FGF	23	2	0.0378734
IPR000566	Lipocalin/cytosolic fatty-acid binding domain	24	2	0.040958
MSigDB TERMS
MSig ID	MSig Term	Total Genes	Significant Genes	P-value
M8513	Genes up-regulated in the normal-like subtype of breast cancer,	377	33	9.53228e-20
M12500	A change in morphology and behavior of a lymphocyte resulting from exposure to a specific antigen, mitogen, cytokine, chemokine, cellular ligand, or soluble factor, [GOC:mgi_curators, ISBN:0781735149]	536	37	1.27482e-18
M15983	Genes in the cancer module 46,	282	28	2.89925e-18
M12401	Immune response,	293	28	8.03505e-18
M11415	A change in the morphology or behavior of a cell resulting from exposure to an activating factor such as a cellular or soluble ligand, [GOC:mgi_curators]	1092	50	1.31576e-17
M17572	Genes down-regulated in the luminal B subtype of breast cancer,	465	32	4.3522e-16
M4595	Genes in the cancer module 436,	95	17	9.11315e-16
M786	Immune response and Ag processing and presentation,	82	16	1.56395e-15
M6810	Genes down-regulated in B lymphocytes: expressing IgM BCR [GeneID=613] fusion and untreated versus expressing IgMG BCR [GeneID=613] fusion and treated by anti-HEL,	137	19	2.35169e-15
M8838	Immune (humoral) and inflammatory response,	435	30	3.90605e-15
M10319	Genes up-regulated in prostate cancer samples from African-American patients compared to those from the European-American patients,	238	23	7.09605e-15
M19614	Genes in the cancer module 292,	91	16	8.90946e-15
M5369	Genes up-regulated in atypical ductal hyperplastic tissues from patients with (ADHC) breast cancer vs those without the cancer (ADH),	216	22	9.59116e-15
M12647	Any process that results in a change in state or activity of a cell or an organism (in terms of movement, secretion, enzyme production, gene expression, etc,) as a result of a stimulus from a bacterium, [GOC:hb]	435	29	2.8774e-14
M13496	Any process that modulates the frequency, rate, or extent of an immune system process, [GOC:add]	1170	46	1.18172e-13
M15407	Any process that results in a change in state or activity of a cell or an organism (in terms of movement, secretion, enzyme production, gene expression, etc,) as a result of a biotic stimulus, a stimulus caused or produced by a living organism, [GOC:hb]	1055	43	2.83162e-13
M12755	An immune response mediated through a body fluid, [GOC:hb, ISBN:0198506732]	133	17	2.98293e-13
M12514	Reactions triggered in response to the presence of another organism that act to protect the cell or organism from damage caused by that organism, [GOC:dos]	773	36	8.34756e-13
M8950	Signaling,	427	27	8.8163e-13
M7210	Genes up-regulated in mouse embryonic fibroblasts (MEF): LPS versus LPS and heat shock,	167	18	1.13987e-12
M11976	Reactions, triggered in response to the presence of a foreign body or the occurrence of an injury, which result in restriction of damage to the organism attacked or prevention/recovery from the infection caused by the attack, [GOC:go_curators]	1142	43	4.13265e-12
M16616	Reactions triggered in response to the presence of a bacterium that act to protect the cell or organism, [GOC:jl]	136	16	5.66707e-12
M10107	Any process that modulates the frequency, rate or extent of cell activation, the change in the morphology or behavior of a cell resulting from exposure to an activating factor such as a cellular or soluble ligand, [GOC:ai]	442	26	1.25951e-11
M23969	Any process that modulates the frequency, rate or extent of lymphocyte activation, [GOC:ai]	349	23	2.24841e-11
M13847	An immune response mediated by cells expressing specific receptors for antigen produced through a somatic diversification process, and allowing for an enhanced secondary response to subsequent exposures to the same antigen (immunological memory), [GO_REF:0000022, GOC:add, ISBN:0781735149]	290	21	3.10905e-11
M6474	Genes down-regulated in NKT cells versus CD8A [GeneID=925] T cells,	178	17	3.54537e-11
M10899	Membranal receptors,	376	23	1.00719e-10
M6475	Genes down-regulated in T cells: CD8A [GeneID=925] versus CD8A CD8B [GeneID=925	165	16	1.0992e-10
M10358	The process in which a precursor cell type acquires the specialized features of a dendritic cell, A dendritic cell is a leukocyte of dendritic lineage specialized in the uptake, processing, and transport of antigens to lymph nodes for the purpose of stimulating an immune response via T cell activation, [CL:0000451, GOC:pr]	33	9	1.14517e-10
M17680	The leaflet of the plasma membrane that faces away from the cytoplasm and any proteins embedded or anchored in it or attached to its surface, [GOC:dos, GOC:tb]	221	18	1.29971e-10
M6496	Genes down-regulated in monocyte-derived dendritic cells: control versus treated with LGALS1 [GeneID=3956],	144	15	1.56369e-10
M17491	The external part of the cell wall and/or plasma membrane, [GOC:jl, GOC:mtg_sensu, GOC:sm]	582	28	2.10659e-10
M3463	Thymus genes,	269	19	4.44478e-10
M12904	Any process that activates or increases the frequency, rate, or extent of an immune system process, [GOC:add]	826	33	5.17237e-10
M11644	The process in which a relatively unspecialized hemopoietic precursor cell acquires the specialized features of a leukocyte, A leukocyte is an achromatic cell of the myeloid or lymphoid lineages capable of ameboid movement, found in blood or other tissue, [CL:0000738, GOC:add, PMID:16551264]	411	23	5.84156e-10
M12516	The expansion of a leukocyte population by cell division, [GOC:add]	219	17	9.23541e-10
M688	Genes in the cancer module 27,	250	18	9.70602e-10
M23919	Any process that modulates the frequency, rate or extent of T cell activation, [GOC:ai]	260	18	1.82138e-09
M10380	An immune response against microbes mediated through a body fluid, Examples of this process are seen in the antimicrobial humoral response of Drosophila melanogaster and Mus musculus, [GOC:go_curators, GOC:mtg_sensu]	60	10	1.92555e-09
M13121	Genes in the cancer module 171,	102	12	2.82406e-09
M3923	Genes down-regulated in B cell lymphoma tumors expressing an activated form of MYC [GeneID=4609],	46	9	2.86756e-09
M23504	The change in morphology and behavior of a mature or immature T cell resulting from exposure to a mitogen, cytokine, chemokine, cellular ligand, or an antigen for which it is specific, [GOC:mgi_curators, ISBN:0781735149]	372	21	3.01149e-09
M14791	Genes down-regulated in colorectal adenoma compared to normal mucosa samples,	182	15	4.18991e-09
M3081	Genes up-regulated in comparison of healthy B cells versus healthy myeloid cells,	160	14	6.52937e-09
M5950	Genes up-regulated during transplant rejection,	163	14	8.30524e-09
M4936	Genes up-regulated in comparison of B cells versus monocytes,	142	13	1.34316e-08
M6905	Genes down-regulated in CD133+ [GeneID=8842] cells (hematopoietic stem cells, HSC) compared to the CD133- cells,	173	14	1.78611e-08
M2283	Genes in the cancer module 41,	374	20	1.84542e-08
M17514	A cellular component consisting of one leaflet of a membrane bilayer and any proteins embedded or anchored in it or attached to its surface, [GOC:dos]	379	20	2.30431e-08
M4961	Genes up-regulated in comparison of B cells from influenza vaccinee at day 7 post-vaccination versus myeloid dendritic cells (mDC) at day 7 post-vaccination,	152	13	3.05276e-08
M4954	Genes up-regulated in comparison of B cells from influenza vaccinee at day 7 versus monocytes from influenza vaccinee at day 7,	153	13	3.30237e-08
M11428	Inflammatory cytokines, chemokines and their cognate receptors up-regulated in THP-1 cells (monocyte) after treatment with PSMD4 [GeneID=5710],	43	8	3.41862e-08
M16382	A series of molecular signals initiated by the cross-linking of an antigen receptor on a B cell, [GOC:add]	43	8	3.41862e-08
M15783	Any process that results in a change in state or activity of a cell or an organism (in terms of movement, secretion, enzyme production, gene expression, etc,) as a result of a cytokine stimulus, [GOC:sl]	928	32	3.52037e-08
M16599	The process in which a relatively unspecialized precursor cell acquires specialized features of a lymphocyte, A lymphocyte is a leukocyte commonly found in the blood and lymph that has the characteristics of a large nucleus, a neutral staining cytoplasm, and prominent heterochromatin, [CL:0000542, GOC:go_curators]	283	17	4.36466e-08
M12736	The change in morphology and behavior of a mature or immature B cell resulting from exposure to a mitogen, cytokine, chemokine, cellular ligand, or an antigen for which it is specific, [GOC:mgi_curators, ISBN:0781735149]	187	14	4.79794e-08
M11263	The process whose specific outcome is the progression of an organismal system whose objective is to provide calibrated responses by an organism to a potential internal or invasive threat, over time, from its formation to the mature structure, A system is a regularly interacting or interdependent group of organs or tissues that work together to carry out a given biological process, [GOC:add, GOC:d…	794	29	5.08314e-08
M10454	Genes up-regulated in pulpal tissue extracted from carious teeth,	192	14	6.68533e-08
M14324	Any process that modulates the frequency, rate or extent of attachment of a cell to another cell, [GOC:isa_complete]	328	18	6.79987e-08
M13385	Any process that activates or increases the frequency, rate or extent of activation, [GOC:ai]	257	16	6.81204e-08
M8807	Genes in the cancer module 208,	86	10	6.94313e-08
M1653	Immune (defense) response,	110	11	7.35504e-08
M10218	Any process that modulates the frequency, rate or extent of leukocyte proliferation, [GOC:add, GOC:mah]	166	13	8.70863e-08
M7336	Genes down-regulated in HMC-1 (mast leukemia) cells: untreated versus incubated with the peptide ALL1 followed by stimulation with T cell membranes,	170	13	1.15269e-07
M25133	Any process that activates or increases the frequency, rate or extent of leukocyte cell-cell adhesion, [GO_REF:0000058, GOC:BHF, GOC:rl, GOC:TermGenie, PMID:21106532]	172	13	1.32227e-07
M26750	A compound molecular function in which an effector function is controlled by one or more regulatory components, [GOC:dos, GOC:pdt]	639	25	1.33667e-07
M14725	Any process that activates or increases the rate or extent of cell adhesion to another cell, [GOC:isa_complete]	203	14	1.3391e-07
M18825	Genes down-regulated in AIDS-related primary effusion lymphoma (PEL) samples compared to other tumor subtypes and normal B lymphocytes,	51	8	1.38508e-07
M14645	The attachment of a leukocyte to another cell via adhesion molecules, [GOC:go_curators]	272	16	1.48854e-07
M3440	Genes down-regulated in comparison of intrathymic T progenitor cells (ITTP) versus CD4 [GeneID=920] thymocytes,	175	13	1.61883e-07
M14294	Reactions triggered in response to the presence of a Gram-positive bacterium that act to protect the cell or organism, [GOC:ai]	52	8	1.62052e-07
M10888	Whole blood genes,	470	21	1.72021e-07
M13213	Innate immune responses are defense responses mediated by germline encoded components that directly recognize components of potential pathogens, [GO_REF:0000022, GOC:add, GOC:ebc, GOC:mtg_sensu]	649	25	1.79653e-07
M24313	An immune response against microbes mediated by anti-microbial peptides in body fluid, [PMID:15761415, PMID:24287494]	36	7	1.8442e-07
M4943	Genes up-regulated in comparison of B cells versus myeloid dendritic cells (mDC),	151	12	2.37555e-07
M27268	NA	152	12	2.553e-07
M25567	Any process that stops, prevents or reduces the frequency, rate or extent of dendritic cell differentiation, [GOC:obol]	6	4	2.84203e-07
M15523	Any process that stops, prevents, or reduces the frequency, rate, or extent of an immune system process, [GOC:add]	362	18	2.9737e-07
M507	GPCR ligand binding	217	14	3.04371e-07
M8522	Genes up-regulated CD8 T cells: mock transduced versus wildtype,	186	13	3.28578e-07
M2689	Genes down-regulated in C57MG cells (mammary epithelium) by over-expression of WNT1 [GeneID=7471] gene,	129	11	3.78202e-07
M12177	Any process that modulates the frequency, rate or extent of leukocyte differentiation, [GOC:add, GOC:TermGenie]	224	14	4.48082e-07
M11047	A series of molecular signals initiated by the cross-linking of an antigen receptor on a B or T cell, [GOC:add]	195	13	5.65369e-07
M11204	The expansion of a B cell population by cell division, Follows B cell activation, [GOC:jl]	61	8	5.79269e-07
M16248	Any process that stops, prevents, or reduces the frequency, rate or extent of cell killing, [GOC:mah]	15	5	6.10461e-07
M29235	NA	7	4	6.56992e-07
M2200	Genes enriched at every T lymphocyte differentiation stage compared to the early passage fetal thymic stromal cultures (TSC),	167	12	7.06156e-07
M30054	Genes containing one or more binding sites for UniProt:Q92585 (MAML1) in their promoter regions (TSS -1000,+100 bp) as identified by GTRD version 20,04 ChIP-seq harmonization,	199	13	7.12679e-07
M7511	Genes down-regulated in CD4 [GeneID=920] non-follicular helper T cells: wildtype versus SH2D1A [GeneID=4068] knockout,	168	12	7.52761e-07
M11620	Genes induced in the liver during hepatitis B (HBV) viral clearance in chimpanzees,	86	9	7.98414e-07
M11626	Any process that modulates the frequency, rate or extent of the immune response, the immunological reaction of an organism to an immunogenic stimulus, [GOC:ai]	754	26	8.38001e-07
M5377	Genes down-regulated in comparison of untreated dendritic cells (DC) versus DCs treated with LPS (TLR4 agonist) at 48 h,	170	12	8.54239e-07
M5966	Genes down-regulated in livers injected with IL6 [GeneID=3569]: SOCS3 [GeneID=9021] knockout versus wildtype,	170	12	8.54239e-07
M23115	The appearance of interleukin-12 due to biosynthesis or secretion following a cellular stimulus, resulting in an increase in its intracellular or extracellular levels, [GOC:mah]	45	7	9.16551e-07
M17233	Genes in the cancer module 104,	205	13	9.98191e-07
M7320	Genes up-regulated in HMC-1 (mast leukemia) cells: incubated with the peptide ALL1 and then treated with Cl-IB-MECA [PubChem=3035850] versus stimulation by T cell membranes,	175	12	1.16292e-06
M14057	The change in morphology and behavior of a natural killer cell in response to a cytokine, chemokine, cellular ligand, or soluble factor, [GOC:mgi_curators, ISBN:0781735149]	48	7	1.44335e-06
M11398	Any process that activates or increases the rate or extent of T cell proliferation, [GOC:ai]	69	8	1.5177e-06
M8550	Genes up-regulated in CD8 T cells: KLRB1 high [GeneID=3820] versus KLRB1 int [GeneID=3820],	180	12	1.56668e-06
M13767	Genes down-regulated at early stages of progenitor T lymphocyte maturation compared to the late stages,	49	7	1.66722e-06
M3077	Genes down-regulated in comparison of healthy CD4 [GeneID=920] T cells versus healthy CD19 [GeneID=920] B cells,	150	11	1.70885e-06
M11103	A series of molecular signals initiated by the binding of a cytokine to a receptor on the surface of a cell, and ending with regulation of a downstream cellular process, e,g, transcription, [GOC:mah, GOC:signaling, PMID:19295629]	589	22	1.78533e-06
M17811	Genes down-regulated in post-GC, BCL6 [GeneID=604] dependent B cell non-Hodgkin's lymphoma (B-NHL) vs MYC [GeneID=4609] driven pre-GC lymphoma,	151	11	1.82445e-06
M4940	Genes up-regulated in comparison of B cells versus plasmacytoid dendritic cells (pDC) ,	154	11	2.21352e-06
M10677	Any process that modulates the frequency, rate or extent of dendritic cell differentiation, [GOC:obol]	9	4	2.32154e-06
M24032	The killing by an organism of a cell in another organism by means of the rupture of cell membranes and the loss of cytoplasm, [GOC:ai]	9	4	2.32154e-06
M4958	Genes up-regulated in comparison of B cells from influenza vaccinee at day 7 post-vaccination versus plasmacytoid dendritic cells (pDC) at day 7 post-vaccination,	155	11	2.35848e-06
M8932	Genes up-regulated in CD4 [GeneID=920] T cells: naÃ¯ve versus Th17 negative,	155	11	2.35848e-06
M15770	Any process in an organism that results in the killing of its own cells or those of another organism, including in some cases the death of the other organism, Killing here refers to the induction of death in one cell by another cell, not cell-autonomous death due to internal or other environmental conditions, [GOC:add]	98	9	2.42009e-06
M8095	Genes down-regulated in speen B lymphocytes: marginal zone versus follicular,	157	11	2.67359e-06
M14121	Genes in the cancer module 165,	53	7	2.87496e-06
M14654	Genes having at least one occurence of the highly conserved motif M16 RYTTCCTG sites, The motif matches transcription factor binding site V$ETS2_B (v7,4 TRANSFAC),	912	28	2.97033e-06
M9809	Cytokine-cytokine receptor interaction	160	11	3.21547e-06
M6459	Genes up-regulated in T cells: CD4 [GeneID=920] versus CD8A CD8B [GeneID=925	161	11	3.41633e-06
M15764	NA	308	15	3.96774e-06
M15015	Cluster 1: interferon, T and B lymphocyte genes clustered together across breast cancer samples,	37	6	4.41946e-06
M8776	Genes up-regulated in at least one of three multiple myeloma (MM) cell lines treated with the DNA hypomethylating agent decitabine (5-aza-2'-deoxycytidine) [PubChem=451668],	202	12	5.20713e-06
M15369	Neighborhood of PTPRC	58	7	5.33581e-06
M6828	Ensembl 101 Genes in Cytogenetic Band chr7q36	58	7	5.33581e-06
M23520	NA	11	4	5.96813e-06
M22284	The cascade of processes by which a signal interacts with a receptor, causing a change in the level or activity of a second messenger or other downstream target, and ultimately leading to the activation, perpetuation, or inhibition of an immune response, [GOC:add, ISBN:0781735149, PMID:15771571]	448	18	6.25035e-06
M19264	Genes in the cancer module 293,	4	3	6.55685e-06
M23759	NA	4	3	6.55685e-06
M27581	CD22 mediated BCR regulation	4	3	6.55685e-06
M6856	Hematopoietic cell lineage	61	7	7.51458e-06
M3087	Genes up-regulated in comparison of systemic lupus erythematosus CD4 [GeneID=920] T cells versus systemic lupus erythematosus myeloid cells,	176	11	8.0543e-06
M11116	The expansion of a T cell population by cell division, Follows T cell activation, [GOC:jl]	144	10	8.35153e-06
M12870	Any process that activates or increases the frequency, rate or extent of cell adhesion, [GOC:go_curators]	328	15	8.49256e-06
M6435	Genes up-regulated in NKT cells versus B2 B lymphocytes,	177	11	8.5011e-06
M16000	Any process that activates or increases the frequency, rate or extent of the immune response, the immunological reaction of an organism to an immunogenic stimulus, [GOC:ai]	600	21	8.59882e-06
M2527	Genes representing Th1 / cytotoxic module in sputum during asthma exacerbations,	87	8	8.85272e-06
M15144	Any process that activates or increases the frequency, rate or extent of signal transduction mediated by the ERK1 and ERK2 cascade, [GOC:mah]	146	10	9.43636e-06
M2009	Genes with high-CpG-density promoters (HCP) bearing histone H3 trimethylation mark at K27 (H3K27me3) in neural progenitor cells (NPC),	180	11	9.97366e-06
M16307	A vesicle-mediated transport process that results in the engulfment of external particulate material by phagocytes and their delivery to the lysosome, The particles are initially contained within phagocytic vacuoles (phagosomes), which then fuse with primary lysosomes to effect digestion of the particles, [ISBN:0198506732]	216	12	1.03134e-05
M10032	Genes up-regulated in macrophages: control versus colorectal adenocarcinoma conditioned,	181	11	1.05115e-05
M8518	Genes down-regulated in CD8 T cells: ID3 [GeneID=3399] knockout versus wildtype,	181	11	1.05115e-05
M12354	Any process that modulates the frequency, rate or extent of hemopoiesis, [GO_REF:0000058, GOC:pad, GOC:PARL, GOC:TermGenie, PMID:20080761]	377	16	1.07487e-05
M8554	Genes up-regulated in CD8 T cells: KLRB1 int [GeneID=3820] versus KLRB1- [GeneID=3820],	183	11	1.16635e-05
M1851	Up-regulated genes that best disciminate plasmablastic plasmacytoma from plasmacytic plasmacytoma tumors,	219	12	1.18548e-05
M15176	Any process that modulates the frequency, rate or extent of attachment of a cell to another cell or to the extracellular matrix, [GOC:mah]	564	20	1.1879e-05
M16476	Cell adhesion molecules (CAMs)	92	8	1.34119e-05
M9854	Genes down-regulated in CD40L and IL-2 IL-4 IL-5 stimulated at day 3 B cell IRF4high versus CD40L and IL-2 IL-4 IL-5 stimulated at day 3 B cell wildtype,	152	10	1.34526e-05
M746	Signaling by GPCR	474	18	1.34961e-05
M6816	Genes down-regulated in immature dendritic cells: untreated versus interferon alpha,	153	10	1.42481e-05
M272	Downstream signaling in naÃ¯ve CD8+ T cells	45	6	1.43155e-05
M4085	Primary immunodeficiency	27	5	1.46229e-05
M909	Neighborhood of CD48	27	5	1.46229e-05
M24512	The appearance of any member of the TNF superfamily due to biosynthesis or secretion following a cellular stimulus, resulting in an increase in its intracellular or extracellular levels, [GOC:add]	122	9	1.47191e-05
M5883	Genes encoding secreted soluble factors	188	11	1.50358e-05
M8240	Immunoregulatory interactions between a Lymphoid and a non-Lymphoid cell	68	7	1.5576e-05
M5770	Porins / transporters,	155	10	1.59615e-05
M11830	Genes in the cancer module 143,	5	3	1.62487e-05
M17554	A protein complex that in its canonical form is composed of two identical immunoglobulin heavy chains and two identical immunoglobulin light chains, held together by disulfide bonds and sometimes complexed with additional proteins, An immunoglobulin complex may be embedded in the plasma membrane or present in the extracellular space, in mucosal areas or other tissues, or circulating in the blood …	5	3	1.62487e-05
M1393	Cluster 9 of genes distinguishing among different B lymphocyte neoplasms,	14	4	1.76055e-05
M17166	The component of the plasma membrane consisting of the gene products and protein complexes having either part of their peptide sequence embedded in the hydrophobic region of the membrane or some other covalently attached group such as a GPI anchor that is similarly embedded in the membrane, [GOC:dos, GOC:mah]	1059	29	1.76427e-05
M17909	Neighborhood of CD53	47	6	1.85058e-05
M4222	Genes down-regulated in comparison of CD4 [GeneID=920] T cells treated with IL4 [GeneID=3565] and anti-IL12 at 12 h versus the untreated cells at 12 h,	126	9	1.90858e-05
M18965	Interacting selectively and non-covalently with an antigen, any substance which is capable of inducing a specific immune response and of reacting with the products of that response, the specific antibody or specifically sensitized T-lymphocytes, or both, Binding may counteract the biological activity of the antigen, [GOC:jl, ISBN:0198506732, ISBN:0721662544]	29	5	2.11015e-05
M11973	Any process that activates or increases the frequency, rate or extent of leukocyte proliferation, [GOC:add, GOC:mah]	98	8	2.13509e-05
M5688	Genes up-regulated in Paneth cell (part of intestiinal epithelium) of mice with hypomorphic (reduced function) form of ATG16L1 [GeneID=55054],	72	7	2.27465e-05
M4856	Down-regulated genes in the B lymphocyte developmental signature, based on expression profiling of lymphomas from the Emu-myc transgenic mice: the Large Pre-BII stage,	49	6	2.3633e-05
M12648	Any process that modulates the frequency, rate, or extent of antigen processing and presentation, [GOC:add]	15	4	2.37854e-05
M17868	Interacting selectively and non-covalently with an immunoglobulin, [GOC:ma]	15	4	2.37854e-05
M1432	Top genes down-regulated at day 5 of Cre-Lox induced APC [GeneID=324] knockout in the intestine,	275	13	2.46123e-05
M8189	Genes down-regulated in double positive thymocytes from OT-2 transgenic mice: control versus injected with agonist peptide,	163	10	2.47093e-05
M12535	Any process that activates or increases the frequency, rate, or extent of interleukin-12 production, [GOC:mah]	30	5	2.508e-05
M17314	Neighborhood of VAV1	30	5	2.508e-05
M23031	Any process in an organism that results in the killing of cells of another organism, including in some cases the death of the other organism, Killing here refers to the induction of death in one cell by another cell, not cell-autonomous death due to internal or other environmental conditions, [GOC:add]	30	5	2.508e-05
M9527	Genes up-regulated in activated CD4 [GeneID=920] T cells expressing: wildtype versus mutant form of FOXP3 [GeneID=50943],	164	10	2.60484e-05
M18890	Genes in the cancer module 7,	165	10	2.74493e-05
M16261	The process in which a precursor cell type acquires characteristics of a more mature T-cell, A T cell is a type of lymphocyte whose definin characteristic is the expression of a T cell receptor complex, [GO_REF:0000022, GOC:jid, GOC:mah]	201	11	2.80325e-05
M12087	The attachment of one cell to another cell via adhesion molecules, [GOC:dos]	600	20	2.89842e-05
M2569	Genes changed in pre-B lymphoblastic leukemia cells with BCR-ABL1 fusion [GeneID=613] [GeneID=25] vs normal pre-B lymphocytes,	31	5	2.96175e-05
M6455	Down-regulated genes in the B lymphocyte developmental signature, based on expression profiling of lymphomas from the Emu-myc transgenic mice: the Pre-BI stage,	75	7	2.97487e-05
M17129	A membrane-bounded intracellular vesicle formed by invagination of the plasma membrane around an extracellular substance, Endocytic vesicles fuse with early endosomes to deliver the cargo for further sorting, [GOC:go_curators, PMID:19696797]	241	12	3.07446e-05
M17090	A transmembrane protein complex composed of an MHC alpha chain and, in most cases, either an MHC class II beta chain or an invariant beta2-microglobin chain, and with or without a bound peptide, lipid, or polysaccharide antigen, [GOC:add, GOC:jl, ISBN:0781735149, PMID:15928678, PMID:16153240]	6	3	3.22132e-05
M22295	Any process that activates or increases the frequency, rate, or extent of hypersensitivity, [GOC:add]	6	3	3.22132e-05
M11151	Any process that activates or increases the frequency, rate or extent of signal transduction mediated by the MAPK cascade, [GOC:go_curators]	413	16	3.29497e-05
M2700	Genes down-regulated in bone relapse of breast cancer,	243	12	3.33428e-05
M10131	Any process that modulates the frequency, rate or extent of signaling pathways initiated by the cross-linking of an antigen receptor on a B- or T cell, [GOC:ai]	52	6	3.34103e-05
M54	IL12-mediated signaling events	52	6	3.34103e-05
M7853	Genes down-regulated in CD4 [GeneID=920] T cells: untreated versus IL1B, IL6 [GeneID=3553	169	10	3.37186e-05
M15538	Genes in the cancer module 188,	105	8	3.52662e-05
M7988	Genes down-regulated in biphasic (mixed) vs epithelial subtypes of malignant peritoneal mesothelioma,	77	7	3.53349e-05
M16534	The attachment of a cell or organism to a substrate, another cell, or other organism, Biological adhesion includes intracellular attachment between membrane regions, [GOC:isa_complete]	1046	28	3.80533e-05
M14239	Any process involved in the maintenance of an internal steady state of calcium ions within the cytosol of a cell or between the cytosol and its surroundings, [GOC:ai, GOC:mah, GOC:rph]	247	12	3.91168e-05
M19509	Down-regulated genes in the B lymphocyte developmental signature, based on expression profiling of lymphomas from the Emu-myc transgenic mice: plasma cell,	33	5	4.05846e-05
M8570	Genes down-regulated in breast cancer samples positive for ESR1 [GeneID=2099] compared to the ESR1 negative tumors,	33	5	4.05846e-05
M13095	Genes up-regulated specifically in human thymus,	17	4	4.0709e-05
M16141	All marker genes up-regulated in the 'interferon' subclass of hepatocellular carcinoma (HCC),	17	4	4.0709e-05
M6462	Genes up-regulated in CD4 [GeneID=920] T cells versus B2 B lymphocytes,	173	10	4.11756e-05
M5305	B lymphoma expression clusters,	108	8	4.32075e-05
M14047	Any process that initiates an immune response, [GO_REF:0000022, GOC:add, ISBN:0781735149]	472	17	4.64074e-05
M24030	Any process that modulates the frequency, rate or extent of the killing by an organism of cells in another organism, [GOC:ai]	18	4	5.18567e-05
M3116	Genes up-regulated in comparison of central memory T cells versus peripheral blood mononuclear cells (PBMC),	179	10	5.49847e-05
M3662	Genes down-regulated in comparison of stimulated memory CD8 T cells from pmel-1 mice versus stimulated naive CD8 T cells from pmel-1 mice,	179	10	5.49847e-05
M1888	Genes down-regulated in gastric mucosal tissue of mice on 2% cholesterol [PubChem=5997] diet and infected with H, pylori vs those infected with H, pylori while on 0% cholesterol diet,	7	3	5.58804e-05
M22294	Any process that activates or increases the frequency, rate, or extent of an acute inflammatory response to an antigenic stimulus, [GOC:add]	7	3	5.58804e-05
M6491	Genes up-regulated in monocyte-derived dendritic cells: LPS like antigen from O, planktothrix (3h) versus LPS and LPS like antigen from O, planktothrix (3h),	145	9	5.80017e-05
M9331	Genes down-regulated in mouse stroma of pancreatic adenocarcinoma zenografts after treatment with HhAntag, a hedgehog (Hh) pathway inhibitor,	146	9	6.11921e-05
M4551	Genes up-regulated in five primary endothelial cell types (lung, aortic, iliac, dermal, and colon) by IFNG [GeneID=3458],	58	6	6.26364e-05
M1985	Inflammatory cytokines and their receptors modulated in brain tumors after treatment with an oncocytic virus, a potential anticancer therapy,	36	5	6.26386e-05
M4366	Genes up-regulated in comparison of lung tissue from wild type mice subjected to ozone for 0 h versus that from wild type mice subjected to ozone for 24 h,	182	10	6.32551e-05
M13520	Any process that modulates the frequency, rate or extent of lymphocyte differentiation, [GOC:go_curators]	147	9	6.45292e-05
M6238	Genes up-regulated in single positive cells: immature CD4 [GeneID=920] versus CD8 thymocytes,	183	10	6.62372e-05
M3085	Genes down-regulated in comparison of systemic lupus erythematosus CD4 [GeneID=920] T cells versus systemic lupus erythematosus B cells,	149	9	7.16651e-05
M16532	A defense response that is mediated by cells, [GOC:ebc]	37	5	7.17353e-05
M4710	Up-regulated at 8 h following infection of primary human foreskin fibroblasts with CMV	37	5	7.17353e-05
M5267	Neighborhood of HLA-C	37	5	7.17353e-05
M7957	Neighborhood of PTPN6	37	5	7.17353e-05
M13275	Genes in the cancer module 301,	116	8	7.1974e-05
M7471	Genes up-regulated in CD4 [GeneID=920] T cells: medium versus TGF beta,	116	8	7.1974e-05
M16905	Any process of the immune system that can potentially contribute to an immune response, [GO_REF:0000022, GOC:add, ISBN:0781735149]	912	25	7.21284e-05
M26233	Interacting selectively and non-covalently with one or more specific sites on a receptor molecule, a macromolecule that undergoes combination with a hormone, neurotransmitter, drug or intracellular messenger to initiate a change in cell function, [GOC:bf, GOC:ceb, ISBN:0198506732]	1028	27	7.41216e-05
M5477	Genes down-regulated in comparison of dendritic cells (DC) versus central memory CD4 [GeneID=920] T cells,	150	9	7.54751e-05
M8643	Genes down-regulated in bone marrow-derived macrophages with NFAT5 [GeneID=10725] knockout: control versus stimulated with LPS,	187	10	7.93931e-05
M15265	Any process that results in a change in state or activity of a cell or an organism (in terms of movement, secretion, enzyme production, gene expression, etc,) as a result of an interferon-gamma stimulus, Interferon-gamma is also known as type II interferon, [GOC:add, ISBN:0126896631, PMID:15546383]	151	9	7.9454e-05
M8107	Genes up-regulated in IL10 [GeneID=3586] knockout macrophages: unstimulated versus stimulated by IL10 [GeneID=3586] and LPS,	151	9	7.9454e-05
M9268	Neighborhood of INPP5D	38	5	8.18169e-05
M6757	Genes down-regulated in splenic CD 33D1+ dendritic cells versus CD4 [GeneID=920] T cells,	152	9	8.3608e-05
M7212	Genes down-regulated in mouse embryonic fibroblasts (MEF): control versus LPS,	152	9	8.3608e-05
M9306	Genes up-regulated in CD4: FOXP3+ [GeneID=50943] T reg versus FOXP3 [GeneID=50943] knockout T reg precursor,	152	9	8.3608e-05
M16677	An intracellular protein kinase cascade containing at least ERK1 or ERK2 (MAPKs), a MEK (a MAPKK) and a MAP3K, The cascade may involve 4 different kinases, as it can also contain an additional tier: the upstream MAP4K, The kinases in each tier phosphorylate and activate the kinase in the downstream tier to transmit a signal within a cell, [GOC:add, GOC:signaling, ISBN:0121245462, ISBN:0896039986,…	228	11	8.81391e-05
M13310	Any process that activates or increases the frequency, rate, or extent of antigen processing and presentation, [GOC:add]	8	3	8.86275e-05
M11342	An immune response mediated by lymphocytes expressing specific receptors for antigen produced through a somatic diversification process that includes somatic recombination of germline gene segments encoding immunoglobulin superfamily domains, Recombined receptors for antigen encoded by immunoglobulin superfamily domains include T cell receptors and immunoglobulins (antibodies) produced by B cells…	190	10	9.06608e-05
M7201	Genes in the cancer module 238,	120	8	9.14591e-05
M10459	Any process that activates or increases the frequency, rate or extent of hemopoiesis, [GO_REF:0000058, GOC:pad, GOC:PARL, GOC:TermGenie, PMID:20080761]	154	9	9.24653e-05
M5384	Genes up-regulated in comparison of memory CD4 [GeneID=920] T cells versus B cells,	154	9	9.24653e-05
M12289	Peptide ligand-binding receptors	90	7	9.65016e-05
M441	Genes down-regulated in peripheral blood monocytes (PBMC): control versus IL-12 stimulation,	90	7	9.65016e-05
M8074	Genes in the cancer module 111,	121	8	9.69591e-05
M10092	Any process that modulates the frequency, rate or extent of signaling pathways initiated by the cross-linking of an antigen receptor on a B cell, [GOC:ai]	21	4	9.86427e-05
M8921	Cell line expressed genes,	315	13	9.92538e-05
M11995	The appearance of a cytokine due to biosynthesis or secretion following a cellular stimulus, resulting in an increase in its intracellular or extracellular levels, [GOC:add, ISBN:0781735149]	604	19	0.000100864
M2694	Genes up-regulated in HEK293 cells (kidney fibroblasts) upon knockdown of TP53 [GeneID=7157] gene by RNAi,	91	7	0.000103513
M13763	Genes up-regulated in primary hepatocytes and Hep3B (hepatocyte) cells in response to IFNA [GeneID=3439],	40	5	0.000105221
M12316	Any process that activates or increases the frequency, rate or extent of leukocyte differentiation, [GOC:add, GOC:TermGenie]	123	8	0.000108783
M3089	Genes up-regulated in comparison of systemic lupus erythematosus B cells versus systemic lupus erythromatosus myeloid cells,	158	9	0.000112558
M625	Chemokine receptors bind chemokines	41	5	0.000118694
M15834	The rupture of cell membranes and the loss of cytoplasm, [UniProtKB-KW:KW-0204]	22	4	0.000119451
M12890	Genes up-regulated in HT1080 cells (fibrosarcoma) over-expressing MMP14 [GeneID=4323] compared to those with knockdown of the gene by RNAi,	236	11	0.000119754
M9328	Genes down-regulated in day 7 germinal center B cells versus day 40 memory B cells,	160	9	0.000123902
M3203	Genes up-regulated in comparison of pre-germinal center B cells versus dark zone germinal center B cells,	161	9	0.000129923
M22264	An inflammatory response to an exogenous environmental antigen or an endogenous antigen initiated by the adaptive immune system, [GOC:jal, ISBN:0781735149]	9	3	0.00013178
M25493	Any process that modulates the frequency, rate or extent of entry of bacterium into host cell, [GOC:obol]	9	3	0.00013178
M5745	Genes up-regulated in comparison of lymph node conventional T cells versus thymus conventional T cells,	162	9	0.000136187
M1846	Developmental processes,	240	11	0.000138892
M16351	Any process that modulates the frequency, rate or extent of cell killing, the process in which a cell brings about the death of another cell, either in the same or a different organism, [GOC:mah]	67	6	0.000141432
M9885	Genes down-regulated in CD4 [GeneID=920] T cells with NRAS [GeneID=4893] knockout: unstimulated versus activated,	163	9	0.000142702
M17363	Immune response genes up-regulated in zenograft tumors formed by SNU-601 cells (gastric cancer) made to express LRRC3B [GeneID=116135],	23	4	0.000143265
M11916	The movement of a leukocyte in response to an external stimulus, [GOC:add, GOC:jl]	165	9	0.000156516
M6450	Genes up-regulated in B lymphocytes: B2 versus B1,	165	9	0.000156516
M12269	The movement of a leukocyte within or between different tissues and organs of the body, [GOC:add, ISBN:0781735149, PMID:14680625, PMID:14708592, PMID:7507411, PMID:8600538]	330	13	0.00015775
M14232	Any process that activates or increases the frequency, rate or extent of intracellular signal transduction, [GOC:BHF, GOC:dph, GOC:signaling, GOC:tb, GOC:TermGenie]	788	22	0.000158476
M14878	Any process that stops, prevents, or reduces the frequency, rate or extent of cell activation, [GOC:ai]	166	9	0.00016383
M4549	Genes down-regulated in comparison of thymic progenitors versus DN2 thymocytes,	166	9	0.00016383
M14227	Any process that modulates the frequency, rate or extent of B cell activation, [GOC:ai]	98	7	0.000165076
M19073	The function of interacting (directly or indirectly) with receptors such that the proportion of receptors in the active form is changed, [GOC:ceb]	245	11	0.000166426
M1560	Cluster 6: late responding genes activated in ATM [GeneID=472] deficient but not in the wild type tissues,	69	6	0.000166607
M4632	Genes down-regulated in comparison of CD25- T cells treated with IL4 [GeneID=3565] at day 3 versus untreated CD25- T cells at day 3,	167	9	0.000171428
M25420	Any process that results in a change in state or activity of a cell or an organism (in terms of movement, secretion, enzyme production, gene expression, etc,) as a result of a chemokine stimulus, [PMID:11113082]	70	6	0.000180456
M3284	Myeloid leukemia model in mice with germ-line MLL-AF9 fusion knock-in [GeneID=4297	335	13	0.000182936
M2616	Genes transiently induced only by the second pulse of EGF [GeneID=1950] in 184A1 cells (mammary epithelium),	853	23	0.000185142
M18591	Interacting selectively and non-covalently with an antigen peptide, [GOC:add, GOC:jl, GOC:rv]	10	3	0.000186615
M22023	Antigen Processing and Presentation	10	3	0.000186615
M2792	Genes down-regulated in retina cells from CRX [GeneID=1406] knockout mice,	100	7	0.000187262
M3030	Genes up-regulated in effector CD8 T cells at contraction phase (day 15 after LCMV-Armstrong infection) compared to memory CD8 T cells (day 40+ after LCMV-Armstrong infection),	169	9	0.000187508
M3408	Genes down-regulated in comparison of control microglia cells versus those 24 h after stimulation with IFNG [GeneID=3458],	170	9	0.000196007
M12779	The directed movement of calcium ions (Ca2+) into, out of or within the cytosol, [GOC:dph, GOC:tb]	134	8	0.000197171
M23658	Any process that is carried out at the cellular level which involves another organism of the same or different species, [GOC:jl]	46	5	0.00020697
M4485	Genes up-regulated in comparison of naive B cells versus day 0 monocytes,	135	8	0.000207507
M8120	Genes up-regulated in IL10 and NFKB1 [GeneID=4790	135	8	0.000207507
M6558	Genes up-regulated in monocyte-derived dendritic cells: untreated versus rosiglitazone and AM580 [PubChem=77999	172	9	0.00021397
M8547	Genes up-regulated in KLRB1 high [GeneID=3820] T cells: CD8A [GeneID=925] versus CD8A CD8B [GeneID=925	172	9	0.00021397
M2880	Genes down-regulated in four lineages of epithelial cell lines over-expressing an oncogenic form of KRAS [GeneID=3845] gene,	173	9	0.000223453
M7958	Genes down-regulated in bone marrow-derived macrophages treated with IL4 [GeneID=3565]: wildtype versus PPARG [GeneID=5468] knockout,	173	9	0.000223453
M14629	Any process that modulates the frequency, rate or extent of B cell proliferation, [GOC:mah]	47	5	0.000229406
M8448	Set 'PRC2 targets': Polycomb Repression Complex 2 (PRC) targets	343	13	0.000230426
M6420	Genes up-regulated in monocytes (24h): untreated versus M, tuberculosis 19 kDa lipopeptide,	174	9	0.000233282
M19872	Genes down-regulated in KCL22 cells (chronic myelogenous leukemia, CML, with BCR-ABL1 [GeneID=613	26	4	0.000235251
M245	Neighborhood of CD7	26	4	0.000235251
M15210	Any process that modulates the frequency, rate or extent of phagocytosis, the process in which phagocytes engulf external particulate material, [GOC:ai]	74	6	0.000245203
M14679	Any process that activates or increases the frequency, rate or extent of production of a cytokine, [GOC:add, ISBN:0781735149]	346	13	0.000250778
M5687	Genes up-regulated in comparsion of ActCD8 versus ActCD4 (see Fig, 1 in the paper for details),	176	9	0.000254021
M8541	Genes up-regulated in CD8 T cells: KLRB1 high [GeneID=3820] versus KLRB1- [GeneID=3820],	176	9	0.000254021
M10661	NA	11	3	0.000254357
M16720	Top scoring cis-regulated QTL (quantitative trait loci) influencing blood levels of high-density lipoprotein (HDL) cholesterol,	11	3	0.000254357
M22291	Any process that activates or increases the frequency, rate, or extent of an inflammatory response to an antigenic stimulus, [GOC:add]	11	3	0.000254357
M22292	Any process that modulates the frequency, rate, or extent of an acute inflammatory response to an antigenic stimulus, [GOC:add]	11	3	0.000254357
M19036	Combining with a cytokine and transmitting the signal from one side of the membrane to the other to initiate a change in cell activity, [GOC:add, GOC:mah]	75	6	0.000263938
M11764	Any intracellular signal transduction in which the signal is passed on within the cell via calcium ions, [GOC:signaling]	177	9	0.000264951
M6207	Genes up-regulated in polymorphonuclear leukocytes 9h after infection by: S, aureus versus A, phagocytophilum,	177	9	0.000264951
M8090	Genes up-regulated in myeloid-derived suppressor cells from bone marrow: wildtype versus HDC [GeneID=3067] knockout,	177	9	0.000264951
M6808	Genes down-regulated in B lymphocytes treated by anti-HEL and expressing BCR [GeneID=613] fusions with: IgM versus IgMG,	140	8	0.000266093
M16713	Cluster 4: genes down-regulated in B2264-19/3 cells (primary B lymphocytes) within 60-180 min after activation of LMP1 (an oncogene encoded by Epstein-Barr virus, EBV),	27	4	0.000273622
M8323	Up-regulated in GHOST(3)CXCR4 cells (osteosarcoma) upon ectopic expression of ILF3 [GeneID=3609],	27	4	0.000273622
M1060	Cytokine Signaling in Immune system	653	19	0.000275121
M12663	Any process involved in the carrying out of an immune response by a lymphocyte, [GO_REF:0000022, GOC:add, ISBN:0781735149]	178	9	0.000276268
M6625	Genes up-regulated in bone marrow-derived macrophages with IL6 [GeneID=3469] knockout and 45 min of stimulation by AIL10 [GeneID=3486] and LPS versus IL6 [GeneID=3469] and LPS,	178	9	0.000276268
M8514	Genes up-regulated in CD8 T cells: control versus over-expressing ID3 [GeneID=3399],	178	9	0.000276268
M23920	A organ system process carried out by any of the organs or tissues of neurological system, [GOC:ai, GOC:mtg_cardio]	600	18	0.00027828
M11050	The process of providing, via surface-bound receptor-ligand pairs, a second, antigen-independent, signal in addition to that provided by the B- or T cell receptor to augment B- or T cell activation, [ISBN:0781735149]	49	5	0.000279784
M14728	Genes up-regulated in primary fibroblast cell culture point after infection with HCMV (AD169 strain) at 6 h time point that were not up-regulated at the previous time point, 4 h,	49	5	0.000279784
M23507	Any process that modulates the frequency, rate or extent of cell proliferation, [GOC:jl]	1240	29	0.000293881
M8918	Genes up-regulated in CD44 low [GeneID=960] CD8 T cells: wildtype versus RC3H1 [GeneID=149041] knockout,	108	7	0.00030137
M1607	Genes having at least one occurence of the transcription factor binding site V$NERF_Q2 (v7,4 TRANSFAC) in the regions spanning up to 4 kb around their transcription starting sites,	221	10	0.000310818
M8631	Genes down-regulated in bone marrow-derived dendritic cells: high dose of 1,3-beta-D-oligoglucan [PubChem=11375554] versus CSF2 [GeneID=1437] and high dose of 1,3-beta-D-oligoglucan [PubChem=11375554],	181	9	0.00031265
M11139	Any intracellular signal transduction in which the signal is passed on within the cell via a second messenger	308	12	0.00031371
M3672	Genes down-regulated in lobular carcinoma vs normal ductal breast cells,	78	6	0.000326971
M1769	Cluster A: genes up-regulated in primary lung tumors driven by KRAS [GeneID=3845] activation and loss of STK11 [GeneID=6794]	12	3	0.000336187
M26701	Catalysis of the reaction: phosphatidylcholine + H2O = 1-acylglycerophosphocholine + a carboxylate, This reaction requires Ca2+, [EC:3,1,1,4]	12	3	0.000336187
M6750	Genes down-regulated in nasopharyngeal carcinoma (NPC) positive for LMP1 [GeneID=9260], a latent gene of Epstein-Barr virus (EBV),	110	7	0.000337206
M5664	Genes down-regulated in comparison of peripheral blood mononuclear cells (PBMC) from patients with acute infection: S, aureus versus S, pneumoniae,	145	8	0.000337579
M14129	Any process involved in the maintenance of an internal steady state of divalent cations within an organism or cell, [GOC:mah]	357	13	0.000339136
M18183	Genes in the cancer module 121,	79	6	0.000350413
M19695	Genes up-regulated in kidney biopsies from patients with acute transplant rejection compared to the biopsies from patients with well functioning kidneys more than 1-year post transplant,	79	6	0.000350413
M8533	Genes down-regulated in KLRB1 high [GeneID=3820] T cells: CD8A [GeneID=925] versus CD8A CD8B [GeneID=925	184	9	0.000352911
M9735	Genes down-regulated in CD4 [GeneID=920] SMARTA memory T cells: Th1 versus follicular helper (Tfh),	184	9	0.000352911
M8926	Genes down-regulated in CD4 [GeneID=920] T cells: naÃ¯ve versus Th1,	146	8	0.000353601
M6767	Genes down-regulated in atypical ductal hyperplastic tissues from patients with (ADHC) breast cancer vs those without the cancer (ADH),	111	7	0.000356363
M11581	Genes up-regulated in pilocytic astrocytoma compared to glioblastoma samples,	29	4	0.000363516
M18849	Genes in the cancer module 153,	29	4	0.000363516
M11724	Any process that activates or increases the frequency, rate or extent of signaling via the stress-activated protein kinase signaling cascade, [GOC:mah]	147	8	0.000370238
M13760	Genes up-regulated during differentiation from small pre-BII to immature B lymphocyte,	52	5	0.000370559
M7001	Genes up-regulated in B lymphocytes: ZFX [GeneID=7543] knockout versus wildtype cells stimulated by anti-IgM for 12h,	112	7	0.000376383
M2456	Genes requiring MLL [GeneID=4297] for H3K4me3 and expression in MEF cells (embryonic fibroblast),	227	10	0.000384514
M16252	Any process that stops, prevents or reduces the frequency, rate or extent of leukocyte differentiation, [GOC:add, GOC:TermGenie]	81	6	0.000401235
M2098	Genes up-regulated in NB4 cells (acute promyelocytic leukemia, APL) in response to tretinoin [PubChem=444795]	462	15	0.000405039
M8543	Genes down-regulated in CD8 T cells: KLRB1 int [GeneID=3820] versus KLRB1- [GeneID=3820],	188	9	0.00041317
M10629	Any process that results in a change in state or activity of a cell or an organism (in terms of movement, secretion, enzyme production, gene expression, etc,) as a result of an interleukin-4 stimulus, [GOC:mah]	30	4	0.000415583
M17828	A transmembrane protein complex composed of a MHC class I alpha chain and an invariant beta2-microglobin chain, and with or without a bound peptide antigen, Class I here refers to classical class I molecules, [GOC:add, GOC:jl, ISBN:0120781859, ISBN:0781735149]	3	2	0.000418939
M22260	The process in which an antigen-presenting cell expresses a peptide antigen of exogenous origin on its cell surface in association with an MHC class I protein complex following intracellular transport via a pathway not requiring TAP (transporter associated with antigen processing), The peptide is typically a fragment of a larger exogenous protein which has been degraded within the cell, Class I h…	3	2	0.000418939
M22286	A series of molecular signals initiated by the binding of an extracellular ligand to a receptor on the surface of the target cell capable of inhibiting an immune response, [GOC:add, ISBN:0781735149, PMID:15771571]	3	2	0.000418939
M22546	Any process that activates or increases the rate or extent of cell proliferation, [GOC:go_curators]	676	19	0.000423681
M14088	Any process that activates or increases the frequency, rate or extent of lymphocyte differentiation, [GOC:go_curators]	82	6	0.000428715
M13173	Genes having at least one occurence of the transcription factor binding site V$IRF1_Q6 (v7,4 TRANSFAC) in the regions spanning up to 4 kb around their transcription starting sites,	189	9	0.000429491
M13519	Graft-versus-host disease	13	3	0.000433235
M17389	The volume enclosed by the membrane of an endocytic vesicle, [GOC:pde]	13	3	0.000433235
M24404	Any process that results in a change in state or activity of a cell or an organism (in terms of movement, secretion, enzyme production, gene expression, etc,) as a result of an interleukin-2 stimulus, [GOC:mah]	13	3	0.000433235
M27296	PD-1 signaling	13	3	0.000433235
M31361	Genes predicted to be targets of miRBase v22 microRNA hsa-miR-4756-5p in miRDB v6,0 with MirTarget v4 prediction scores > 80 (high confidence targets),	115	7	0.000441901
M7315	Genes in the cancer module 119,	115	7	0.000441901
M6818	Genes down-regulated in dendritic cells: untreated versus anti-FcgRIIB,	151	8	0.000443293
M5563	Genes down-regulated in comparison of basophils versus NK cells,	152	8	0.000463276
M16985	A membrane-bounded intracellular vesicle that arises from the ingestion of particulate material by phagocytosis, [GOC:go_curators, ISBN:0198506732]	116	7	0.000465658
M31332	Genes predicted to be targets of miRBase v22 microRNA hsa-miR-1321 in miRDB v6,0 with MirTarget v4 prediction scores > 80 (high confidence targets),	116	7	0.000465658
M10496	Any process that modulates the frequency, rate or extent of signal transduction mediated by the MAP kinase (MAPK) cascade, [GOC:go_curators]	575	17	0.000489488
M31343	Genes predicted to be targets of miRBase v22 microRNA hsa-miR-4739 in miRDB v6,0 with MirTarget v4 prediction scores > 80 (high confidence targets),	117	7	0.000490423
M5704	Ensembl 101 Genes in Cytogenetic Band chr1q32	117	7	0.000490423
M8786	Genes up-regulated in peritoneal macrophages: untreated versus poly(IC),	118	7	0.000516228
M10452	Any process that modulates the frequency, rate or extent of calcium-mediated signaling, the process in which a cell uses calcium ions to convert an extracellular signal into a response, [GOC:ai]	85	6	0.00052005
M13779	Genes in the cancer module 157,	85	6	0.00052005
M9390	Genes up-regulated in follicular B lymphocytes: wildtype versus BCL6 [GeneID=604] knockout,	155	8	0.000527655
M1621	Neighborhood of LTK	32	4	0.000535334
M16944	Genes down-regulated in esophageal adenocarcinoma (EAC) and Barret's esophagus (BE) relative to normal esophagi,	32	4	0.000535334
M12108	cell line expressed genes,	327	12	0.000537156
M13846	Any process that modulates the frequency, rate or extent of T cell differentiation, [GOC:go_curators]	119	7	0.000543104
M11555	Any process that modulates the frequency, rate, or extent of tolerance induction, [GOC:add]	14	3	0.000546589
M13103	Autoimmune thyroid disease	14	3	0.000546589
M1562	Genes in cluster 2: moderately up-regulated in HFW cells (fibroblast) upon treatment with sodium arsenite [PubChem=26435] at all time points,	14	3	0.000546589
M18615	Allograft rejection	14	3	0.000546589
M24406	Any process that results in a change in state or activity of a cell or an organism (in terms of movement, secretion, enzyme production, gene expression, etc,) as a result of an interleukin-15 stimulus, [GOC:mah]	14	3	0.000546589
M29437	The side (leaflet) of the plasma membrane that faces the lumen, [GOC:ab, GOC:dos]	14	3	0.000546589
M311	alpha-Linolenic acid metabolism	14	3	0.000546589
M626	Acyl chain remodelling of PI	14	3	0.000546589
M7341	Genes down-regulated in HMC-1 (mast leukemia) cells incubated with: the peptide ALL1 versus Cl-IB-MECA [PubChem=3035850],	156	8	0.000550658
M2695	Genes down-regulated in HEK293 cells (kidney fibroblasts) upon knockdown of RELA [GeneID=5970] gene by RNAi,	86	6	0.000553638
M13657	The immediate defensive reaction (by vertebrate tissue) to infection or injury caused by chemical or physical agents, The process is characterized by local vasodilation, extravasation of plasma into intercellular spaces and accumulation of white blood cells and macrophages, [GO_REF:0000022, ISBN:0198506732]	531	16	0.000587728
M15399	The movement of a lymphocyte within or between different tissues and organs of the body, [CL:0000542, GOC:BHF, GOC:mah]	87	6	0.000588889
M18258	Interacting selectively and non-covalently with any glycan (polysaccharide) containing a substantial proportion of aminomonosaccharide residues, [GOC:jl, ISBN:0198506732]	158	8	0.000599102
M10757	Any process that modulates the frequency, rate, or extent of an adaptive immune response, [GOC:add]	121	7	0.000600194
M1949	Genes with high-CpG-density promoters (HCP) bearing histone H3 dimethylation mark at K4 (H3K4me2) and trimethylation mark at K27 (H3K27me3) in neural precursor cells (NPC),	198	9	0.000601715
M14477	Neighborhood of CD97	33	4	0.000603576
M27627	Antimicrobial peptides	33	4	0.000603576
M1676	Genes whose expression negatively correlated with that of SMARCA2 [GeneID=6595] in prostate cancer samples,	159	8	0.000624585
M5189	Genes up-regulated in comparison of dendritic cells (DC) exposed to M, tuberculosis versus macrophages exposed to L, major,	159	8	0.000624585
M29523	Receiving a signal and transmitting it in a cell to initiate an immune response, [PMID:31415752, Wikipedia:Immune_receptor]	88	6	0.000625859
M23778	Any process that activates or increases the frequency, rate or extent of signal transduction mediated by the JNK cascade, [GOC:bf]	122	7	0.000630475
M9392	Genes up-regulated in day 7 plasma cells versus day 40 germinal center B cells,	160	8	0.000650936
M25402	The movement of a neutrophil within or between different tissues and organs of the body, [PMID:1826836]	89	6	0.000664604
M5487	Hepatic graft versus host disease (GVHD), day 7: up-regulated in allogeneic vs syngeneic bone marrow transplant,	89	6	0.000664604
M7541	Genes down-regulated in double positive thymocytes with ELK1 and ELK4 [GeneID=2002	89	6	0.000664604
M18170	Intermediate filaments,	59	5	0.000667714
M16512	Remodeling the acyl chains of phosphatidylinositol, through sequential deacylation and re-acylation reactions, to generate phosphatidylinositol containing different types of fatty acid acyl chains, [GOC:mw, PMID:18094042, PMID:18772128]	15	3	0.000677289
M29230	NA	15	3	0.000677289
M2697	Genes down-regulated in NCI-60 panel of cell lines with mutated TP53 [GeneID=7157],	161	8	0.000678179
M34	TCR signaling in naÃ¯ve CD4+ T cells	60	5	0.000721509
M6539	Genes up-regulated in epithelial cells (24h): interferon alpha versus interferon alpha and IFNG [GeneID=3458],	163	8	0.000735425
M8493	Gene up-regulated by CD40 [GeneID=958] signaling in Ramos cells (EBV negative Burkitt lymphoma),	91	6	0.000747654
M17012	An area of close contact between a lymphocyte (T-, B-, or natural killer cell) and a target cell formed through the clustering of particular signaling and adhesion molecules and their associated membrane rafts on both the lymphocyte and the target cell and facilitating activation of the lymphocyte, transfer of membrane from the target cell to the lymphocyte, and in some situations killing of the …	35	4	0.000758196
M17671	A filament composed of acidic and basic keratins (types I and II), typically expressed in epithelial cells, The keratins are the most diverse classes of IF proteins, with a large number of keratin isoforms being expressed, Each type of epithelium always expresses a characteristic combination of type I and type II keratins, [ISBN:0716731363]	35	4	0.000758196
M23970	Any process that stops, prevents, or reduces the frequency, rate or extent of lymphocyte activation, [GOC:ai]	126	7	0.000763947
M4227	Genes down-regulated in comparison of CD4 [GeneID=920] T cells treated with IL4 [GeneID=3565] and anti-IL12 at 24 h versus the untreated cells at 24 h,	126	7	0.000763947
M8721	Genes down-regulated in bone marrow-derived macrophages: heterozygous versus homozygous knockout of MLL4 [GeneID=9757],	165	8	0.000796503
M10616	Any process that results in a change in state or activity of a cell or an organism (in terms of movement, secretion, enzyme production, gene expression, etc,) as a result of a prostagladin E stimulus, [GOC:BHF, GOC:vk]	16	3	0.000826336
M15445	Remodeling the acyl chains of phosphatidylglycerol, through sequential deacylation and re-acylation reactions, to generate phosphatidylglycerol containing different types of fatty acid acyl chains, [GOC:mw, PMID:15485873, PMID:18458083]	16	3	0.000826336
M22255	An acute inflammatory response to an antigenic stimulus, An acute inflammatory response occurs within a matter of minutes or hours, and either resolves within a few days or becomes a chronic inflammatory response, [GO_REF:0000022, GOC:add, ISBN:0781735149]	16	3	0.000826336
M23370	The process in which a bacterium enters a host cell, The host is defined as the larger of the organisms involved in a symbiotic interaction, [GOC:bf, PMID:21187937]	16	3	0.000826336
M29044	NA	16	3	0.000826336
M2920	Linoleic acid metabolism	16	3	0.000826336
M700	Acyl chain remodelling of PG	16	3	0.000826336
M9902	Genes having at least one occurence of the transcription factor binding site V$ELF1_Q6 (v7,4 TRANSFAC) in the regions spanning up to 4 kb around their transcription starting sites,	207	9	0.000826855
M4494	Genes up-regulated in comparison of naive CD8 T cells versus day 0 monocytes,	166	8	0.000828538
M17891	Interacting selectively and non-covalently with beta-2-microglobulin, [GOC:mah]	4	2	0.00083132
M22246	Any process that contributes to cytokine production by a natural killer cell, [GOC:add, ISBN:0781735149]	4	2	0.00083132
M22285	The cascade of processes by which a signal interacts with a receptor, causing a change in the level or activity of a second messenger or other downstream target, and ultimately leading to inhibition of an immune response, [GOC:add, ISBN:0781735149]	4	2	0.00083132
M26709	Interacting selectively and non-covalently with a the CXCR3 chemokine receptor, [GOC:jid, PMID:10556837]	4	2	0.00083132
M29474	NA	4	2	0.00083132
M16951	Neighborhood of PTPN4	36	4	0.00084514
M17812	Genes down-regulated in plasma cells compared with B lymphocytes,	36	4	0.00084514
M5953	Genes up-regulated by KRAS activation,	167	8	0.0008616
M4481	Genes up-regulated in comparison of naive B cells versus unstimulated neutrophils,	168	8	0.000895714
M9234	Genes down-regulated in CD8 T cells with STAT1 [GeneID=6772]: untreated versus interferon alpha,	168	8	0.000895714
M4992	Genes in the cancer module 297,	63	5	0.000902415
M3677	Genes up-regulated in comparison of regulatory T cell (Treg) from uninfected mice versus regulatory T cell (Treg) from mice infected with S, mansoni,	169	8	0.000930904
M9383	Genes down-regulated in follicular B lymphocytes: wildtype versus heterozygotic knockout of BCL6 [GeneID=604],	169	8	0.000930904
M12361	Any process that activates or increases the frequency, rate or extent of calcium-mediated signaling, [GOC:ai]	37	4	0.000938886
M12980	NA	37	4	0.000938886
M16004	Antigen processing and presentation	37	4	0.000938886
M18513	Top 50 up-regulated genes in cluster CD-2 of multiple myeloma samples with the characteristic expression spike of CCND3 [GeneID=896],	37	4	0.000938886
M1901	Genes in the cancer module 533,	37	4	0.000938886
M2102	Genes repressed in SKBR3 cells (breast cancer) by mutated TP53 [GeneID=7157],	37	4	0.000938886
M3454	Genes down-regulated in comparison of CD4 [GeneID=920] CD8 thymocytes versus T cells from cord blood,	170	8	0.000967195
M7820	Genes up-regulated in dendritic cells: amplified common progenitors versus plasmacytoid,	170	8	0.000967195
M9675	Genes down-regulated in CD4 [GeneID=920] T helper cells Th17 treated with TGFB1 and IL6 [GeneID=7040	170	8	0.000967195
M10715	Any process that stops, prevents, or reduces the frequency, rate or extent of leukocyte proliferation, [GOC:add, GOC:mah]	64	5	0.000969618
M9185	Intermediate filaments and keratins,	64	5	0.000969618
M2270	Genes up-regulated during adipogenesis of 3T3-L1 cells (fibroblast),	17	3	0.000994685
M6775	Genes up-regulated in splenic DEC205+ dendritic cells versus CD8 T cells,	171	8	0.00100461
M9050	Genes down-regulated in T reg: untreated versus ZM 241385 [PubChem=176407],	171	8	0.00100461
M8813	Top 50 down-regulated markers distinguishing diffuse large B-cell lymphoma (DLBCL) from follicular lymphoma (FL) samples,	38	4	0.00103972
M11905	Any process that activates or increases the frequency, rate or extent of tumor necrosis factor superfamily cytokine production, [GO_REF:0000058, GOC:TermGenie, PMID:24187568]	65	5	0.00104047
M1889	Genes up-regulated in resting CD4 [GeneID=920] T cells: healthy versus systemic lupus erythrematosus (SLE),	97	6	0.0010456
M18230	Genes having at least one occurence of the transcription factor binding site V$ETS_Q4 (v7,4 TRANSFAC) in the regions spanning up to 4 kb around their transcription starting sites,	214	9	0.00104582
M3635	Genes down-regulated in comparison of unstimulated CD8 T cells at 48 h versus CD8 T cells at 48 h after stimulation with antigen-B7-1,	173	8	0.00108292
M5737	Genes up-regulated in comparison of lymph node regulatory T cells versus thymus regulatory T cells,	173	8	0.00108292
M18211	Combining with an extracellular signal and transmitting the signal across the membrane by activating an associated G-protein	216	9	0.00111635
M9315	Genes down-regulated in follicular B cells versus day 7 plasma cells,	174	8	0.00112387
M15853	A process in which the transfer of one or more phosphate groups to a substrate transmits a signal to the phosphorylated substrate, [GOC:mtg_signal, GOC:signaling]	734	19	0.00114168
M7264	Genes up-regulated in bone marrow-derived macrophages: control versus Listeria infected,	135	7	0.00114622
M10197	Secreted signaling molecules,	99	6	0.00116284
M5099	Genes down-regulated in comparison of untreated CD8+ dendritic cells (DC) at 4 h versus those treated with IFNG [GeneID=3458] at 4 h,	175	8	0.00116605
M6443	Genes up-regulated in CD8A CD8B [GeneID=925	175	8	0.00116605
M1007	Nearest neighbors of TAL1 [GeneID=6886], based on the close agreement of their expression profiles with that of TAL1 in pediatric T cell acute lymphoblastic leukemia (T-ALL)	18	3	0.00118325
M12267	The process whose specific outcome is the progression of the ectoderm over time, from its formation to the mature structure, In animal embryos, the ectoderm is the outer germ layer of the embryo, formed during gastrulation, [GOC:dph, GOC:tb]	18	3	0.00118325
M12617	Type I diabetes mellitus	18	3	0.00118325
M17357	A prolongation or process extending from a glial cell, [GOC:mc]	18	3	0.00118325
M23852	The regulated release of immunoglobulins from a B cell or plasma cell, whose mechanism includes the use of alternate polyadenylylation signals to favor the biosynthesis of secreted forms of immunoglobulin over membrane-bound immunoglobulin, [GOC:add, ISBN:0781735149, PMID:9185563]	18	3	0.00118325
M26842	Catalysis of the reaction: 1,2-dihexadecanoyl-sn-glycero-3-phosphocholine + H2O = 1-hexadecanoyl-sn-glycero-3-phosphocholine + hexadecanoate + H+, [EC:3,1,1,4, GOC:pz]	18	3	0.00118325
M10792	MAPK signaling pathway	218	9	0.00119069
M19241	Genes in the cancer module 181,	176	8	0.00120948
M3084	Genes up-regulated in comparison of systemic lupus erythematosus CD4 [GeneID=920] T cells versus systemic lupus erythematosus B cells,	176	8	0.00120948
M4436	Genes down-regulated in comparison of naive B cells versus memory IgM B cells,	176	8	0.00120948
M6197	Genes up-regulated in polymorphonuclear leukocytes (12h): control versus infection by A, phagocytophilum,	176	8	0.00120948
M9181	Genes up-regulated in CD4 T conv over-expressing: FOXP3 [GeneID=50943] versus PBX1 and FOXP3 [GeneID=5087	176	8	0.00120948
M4368	Genes up-regulated in comparison of lung tissue from wild type mice subjected to ozone for 0 h versus that from wild type mice subjected to ozone for 48 h,	177	8	0.00125419
M5913	Genes up-regulated in response to IFNG [GeneID=3458],	177	8	0.00125419
M13937	The promotion of an immune response by natural killer cells through direct recognition of target cells or through the release of cytokines, [GO_REF:0000022, GOC:add, ISBN:0781735149]	40	4	0.00126377
M16981	A type of endosome in which regions of the limiting endosomal membrane invaginate to form internal vesicles	40	4	0.00126377
M16712	Genes in the cancer module 204,	68	5	0.00127616
M10004	Genes down-regulated during primary acute viral infection in dendritic cells: CD8A [GeneID=925] versus ITGAM+ [GeneID=3684],	101	6	0.0012899
M15877	Any process that activates or increases the frequency, rate or extent of the inflammatory response, [GOC:ai]	101	6	0.0012899
M8528	Genes up-regulated in macrophages: alternatively activated M2 versus MYC [GeneID=4609] inhibited,	178	8	0.00130021
M15763	Heart genes,	363	12	0.00133167
M7322	Genes up-regulated in HMC-1 (mast leukemia) cells incubated the peptide ALL1 versus those followed by treatment with Cl-IB-MECA [PubChem=3035850],	139	7	0.00135812
M12753	Inflammation which comprises a rapid, short-lived, relatively uniform response to acute injury or antigenic challenge and is characterized by accumulations of fluid, plasma proteins, and granulocytic leukocytes, An acute inflammatory response occurs within a matter of minutes or hours, and either resolves within a few days or becomes a chronic inflammatory response, [GO_REF:0000022, GOC:add, ISBN…	69	5	0.00136284
M18928	IL 5 Signaling Pathway	5	2	0.0013747
M22204	Any process that stops, prevents, or reduces the rate of T cell mediated cytotoxicity, [GOC:add, ISBN:0781735149]	5	2	0.0013747
M22257	Tolerance induction dependent upon an immune response, typically a response by a mature T or B cell in the periphery resulting tolerance towards an antigen via induction of anergy, cellular deletion, or regulatory T cell activation, [GO_REF:0000022, GOC:jal, ISBN:0781735149]	5	2	0.0013747
M24609	NA	5	2	0.0013747
M25483	Any process that activates or increases the frequency, rate or extent of apoptotic cell clearance, [GOC:obol]	5	2	0.0013747
M25780	The lipid bilayer surrounding any of the compartments that make up the cis-Golgi network, [GOC:mah]	5	2	0.0013747
M26685	Interacting selectively and non-covalently with a lectin-like natural killer cell receptor, [GOC:ai]	5	2	0.0013747
M32757	Genes predicted to be targets of miRBase v22 microRNA hsa-miR-6775-5p in miRDB v6,0 with MirTarget v4 prediction scores > 80 (high confidence targets),	5	2	0.0013747
M525	Endosomal/Vacuolar pathway	5	2	0.0013747
M7182	Genes down-regulated in hepatocellular carcinoma (HCC) with early recurrence,	5	2	0.0013747
M11979	Any process that stops, prevents, or reduces the frequency, rate or extent of leukocyte apoptotic process, [GOC:BHF, GOC:mtg_apoptosis]	41	4	0.00138757
M23114	The appearance of interleukin-10 due to biosynthesis or secretion following a cellular stimulus, resulting in an increase in its intracellular or extracellular levels, [GOC:mah]	41	4	0.00138757
M10047	Remodeling the acyl chains of phosphatidylserine, through sequential deacylation and re-acylation reactions, to generate phosphatidylserine containing different types of fatty acid acyl chains, [GOC:mw, PMID:18287005, PMID:18458083]	19	3	0.00139291
M10361	Any process that modulates the frequency, rate, or extent of an inflammatory response to an antigenic stimulus, [GOC:add]	19	3	0.00139291
M11700	Any process that activates or increases the frequency, rate, or extent of an acute inflammatory response, [GOC:add]	19	3	0.00139291
M17168	Any side (leaflet) of a membrane that faces the lumen of an organelle, [GOC:dos]	19	3	0.00139291
M23901	The controlled release of arachidonic acid from a cell or a tissue, [GOC:ai]	19	3	0.00139291
M8555	Genes in the cancer module 489,	19	3	0.00139291
M3429	Genes down-regulated in comparison of control CD4 [GeneID=920] CD8 thymocytes versus those after stimulation with anti-Vbeta5 antibodies,	180	8	0.00139628
M8521	Genes down-regulated CD8 T cells: mock transduced versus wildtype,	180	8	0.00139628
M4966	Genes up-regulated in comparison of monocytes from influenza vaccinee at day 7 post-vaccination versus myeloid dendritic cells at day 7 post-vaccination,	181	8	0.00144639
M7453	Genes down-regulated in CD4 [GeneID=920] T cells treated with TGF beta and IL6 [GeneID=3569]: STAT3 [GeneID=6774] knockout versus wildtype,	181	8	0.00144639
M7281	Top 200 genes with high histone H3 trimethylation mark at K27 (H3K27me3) in PC3 cells (prostate cancer), by ChIP-chip assay on an 88K microarray (all promoters),	70	5	0.0014538
M4426	Genes down-regulated in comparison of naive CD4 [GeneID=920] CD8 T cells versus naive B cells,	141	7	0.00147495
M9130	Genes down-regulated in T reg: IKZF4 [GeneID=64375] versus wildtype,	182	8	0.00149792
M2007	Genes with low-CpG-density promoters (LCP) bearing histone H3 trimethylation mark at K4 (H3K4me3) in embryonic stem cells (ES),	104	6	0.00150009
M9200	Neighborhood of SELL	42	4	0.00151958
M15616	Genes having at least one occurence of the highly conserved motif M50 RGAGGAARY sites, The motif matches transcription factor binding site V$PU1_Q6 (v7,4 TRANSFAC),	420	13	0.00152663
M10536	The directed movement of a motile cell guided by a specific chemical concentration gradient, Movement may be towards a higher concentration (positive chemotaxis) or towards a lower concentration (negative chemotaxis), [GOC:dph]	226	9	0.00152914
M5568	Genes having at least one occurence of the transcription factor binding site V$ETS1_B (v7,4 TRANSFAC) in the regions spanning up to 4 kb around their transcription starting sites,	226	9	0.00152914
M4980	Genes up-regulated in comparison of plasmacytoid dendritic cells (DC) from influenza vaccinee at day 0 versus myeloid DCs at day 7 post-vaccination,	142	7	0.00153623
M12570	Genes down-regulated in T-PLL cells (T-cell prolymphocytic leukemia) bearing the inv(14)/t(14:14) chromosomal aberration,	272	10	0.00154077
M10649	Any process that modulates the frequency, rate or extent of leukocyte apoptotic process, [GOC:BHF, GOC:mtg_apoptosis]	71	5	0.00154915
M12794	The process in which an antigen-presenting cell expresses antigen (peptide or lipid) on its cell surface in association with an MHC protein complex, [GO_REF:0000022, GOC:add, ISBN:0781735149, PMID:15771591, PMID:15928678]	183	8	0.0015509
M8559	Genes up-regulated in effector CD8 T cells: CXCR1+ [GeneID=3577] versus CXCR1- [GeneID=3577],	183	8	0.0015509
M10371	Set 'H3K27 bound': genes posessing the trimethylated H3K27 (H3K27me3) mark in their promoters in human embryonic stem cells, as identified by ChIP on chip,	639	17	0.00156718
M13215	A series of molecular signals that proceeds with an activated receptor promoting the exchange of GDP for GTP on the alpha-subunit of an associated heterotrimeric G-protein complex, The GTP-bound activated alpha-G-protein then dissociates from the beta- and gamma-subunits to further transmit the signal within the cell, The pathway begins with receptor-ligand interaction, or for basal GPCR signalin…	528	15	0.00157454
M7383	Lung genes,	371	12	0.00160125
M10485	A process that directly activates any of the steps required for tolerance, a physiologic state in which the immune system does not react destructively against the components of an organism that harbors it or against antigens that are introduced to it, [GO_REF:0000022, GOC:jal, ISBN:0781735149]	20	3	0.00162449
M12347	Nef-mediates down modulation of cell surface receptors by recruiting them to clathrin adapters	20	3	0.00162449
M18643	Genes in the cancer module 73,	20	3	0.00162449
M5519	Genes down-regulated in NIH-3T3 cells (fibroblast) after knockdown of PRMT5 [GeneID=10419] by RNAi,	20	3	0.00162449
M703	Acyl chain remodelling of PS	20	3	0.00162449
M13368	The movement of a granulocyte within or between different tissues and organs of the body, [GOC:cvs, PMID:24163421, PMID:24193336]	106	6	0.00165406
M10842	Any process that activates or increases the frequency, rate, or extent of cytokine production that contributes to an immune response, [GOC:add]	43	4	0.00166009
M14280	The directed movement of a lymphocyte in response to an external stimulus, [GOC:hjd, GOC:jid, PMID:12391252]	43	4	0.00166009
M2683	Genes down-regulated in head and neck tumor samples which clustered around known hypoxia genes,	43	4	0.00166009
M5480	Genes down-regulated in comparison of dendritic cells (DC) versus NK cells,	144	7	0.00166475
M5653	Genes up-regulated in comparison of peripheral blood mononuclear cells (PBMC) from patients with acute influenza infection versus PBMC from patients with acute E, coli infection,	144	7	0.00166475
M9348	Genes up-regulated in marginal zone B lymphocytes with knockout of BCL6 [GeneID=604]: heterozygous versus homozygous,	144	7	0.00166475
M9136	Genes down-regulated in CD4 T conv: control versus over-expression of FOXP3 [GeneID=50943],	186	8	0.00171881
M7903	Genes up-regulated in monocytes (12h) versus macrophages (12h) treated with IL4 [GeneID=3565],	145	7	0.00173207
M24781	A process in which a calcium ion is transported from one side of a membrane to the other into the cytosol by means of some agent such as a transporter or pore, [GOC:vw]	107	6	0.00173541
M6434	Top 100 genes positively associated with T-cell acute lymphoblastic leukemia MLL T-ALL) expressing MLL-ENL fusion [GeneID=4297	73	5	0.00175354
M22480	Any process involved in the maintenance of an internal steady state of ions at the level of a cell, [GOC:mah]	480	14	0.00176768
M13152	Any process that activates or increases the frequency, rate or extent of an organismal process, any of the processes pertinent to the function of an organism above the cellular level	1322	28	0.00177288
M8531	Genes down-regulated in macrophages: resting differentiated versus MYC [GeneID=4609] inhibited,	187	8	0.00177787
M14037	Any process that results in a change in state or activity of a cell or an organism (in terms of movement, secretion, enzyme production, gene expression, etc,) as a result of a lipid stimulus, [GOC:sl]	705	18	0.00180131
M5655	Genes up-regulated in comparison of peripheral blood mononuclear cells (PBMC) from patients with acute influenza infection versus PBMC from patients with acute S, aureus infection,	146	7	0.00180149
M973	Interferon alpha/beta signaling	44	4	0.00180939
M10270	The chemical reactions and pathways resulting in the formation of secondary metabolites, the compounds that are not necessarily required for growth and maintenance of cells, and are often unique to a taxon, [GOC:jl]	21	3	0.0018788
M13118	Keratin,	21	3	0.0018788
M15963	Remodeling the acyl chains of phosphatidylethanolamine, through sequential deacylation and re-acylation reactions, to generate phosphatidylethanolamine containing different types of fatty acid acyl chains, [GOC:mw, PMID:18287005, PMID:18458083]	21	3	0.0018788
M19014	Genes in the cancer module 68,	21	3	0.0018788
M1989	Selected genes with immunologic function which were reciprocally changed in evasion and tolerogenic tumor models,	21	3	0.0018788
M23427	The change in morphology and behavior of a CD8-positive, alpha-beta T cell resulting from exposure to a mitogen, cytokine, chemokine, cellular ligand, or an antigen for which it is specific, [CL:0000625, GOC:yaf]	21	3	0.0018788
M8647	Genes down-regulated in bone marrow-derived macrophages: wildtype versus NFAT5 [GeneID=10725] knockout,	189	8	0.0019008
M4872	Genes up-regulated in mature plasma cells compared with plasmablastic B lymphocytes,	281	10	0.00195925
M15806	The chemical reactions and pathways resulting in many of the chemical changes of compounds that are not necessarily required for growth and maintenance of cells, and are often unique to a taxon, In multicellular organisms secondary metabolism is generally carried out in specific cell types, and may be useful for the organism as a whole, In unicellular organisms, secondary metabolism is often used…	45	4	0.00196774
M1887	Genes up-regulated in gastric mucosal tissue of mice on 2% cholesterol [PubChem=5997] diet and infected with H, pylori vs those infected with H, pylori while on 0% cholesterol diet,	45	4	0.00196774
M19159	The activity of a soluble extracellular gene product that interacts with a receptor to effect a change in the activity of the receptor to control the survival, growth, differentiation and effector function of tissues and cells, [ISBN:0198599471, PMID:11530802]	110	6	0.00199777
M31356	Genes predicted to be targets of miRBase v22 microRNA hsa-miR-31-5p in miRDB v6,0 with MirTarget v4 prediction scores > 80 (high confidence targets),	110	6	0.00199777
M7617	Set 'Eed targets': genes identified by ChIP on chip as targets of the Polycomb protein EED [GeneID=8726] in human embryonic stem cells,	597	16	0.00200118
M5243	Genes up-regulated in comparison of macrophages exposed to L, major versus macrophages exposed to T, gondii,	149	7	0.00202279
M15896	Genes up-regulated in mice with skin specific double knockout of both RB1 and TP53 [GeneID=5925	542	15	0.00203149
M9898	Set 'Suz12 targets': genes identified by ChIP on chip as targets of the Polycomb protein SUZ12 [GeneID=23512] in human embryonic stem cells,	598	16	0.00203528
M1266	Genes down-regulated in preleukemic thymocytes from transgenic mice which overexpress TAL1 [GeneID=6886] in thymus,	6	2	0.00204595
M22252	The process in which an antigen-presenting cell expresses peptide antigen in association with an MHC class Ib protein complex on its cell surface, The peptide antigen may originate from an endogenous or exogenous protein, Class Ib here refers to non-classical class I molecules, such as those of the HLA-E family, [GOC:add, PMID:15928678]	6	2	0.00204595
M22271	Any process that activates or increases the frequency, rate, or extent of dendritic cell antigen processing and presentation, [GOC:add]	6	2	0.00204595
M22275	Any process that activates or increases the frequency, rate, or extent of T cell tolerance induction, [GOC:add]	6	2	0.00204595
M23916	Any process that stops, prevents, or reduces the frequency, rate or extent of signaling pathways initiated by the cross-linking of an antigen receptor on a B cell, [GOC:ai]	6	2	0.00204595
M24564	Any process that decreases the rate, frequency or extent of metanephros development, Metanephros development is the process whose specific outcome is the progression of the metanephros over time, from its formation to the mature structure, The metanephros is an organ that filters the blood and excretes the end products of body metabolism in the form of urine, [GOC:mtg_kidney_jan10]	6	2	0.00204595
M25469	Any process that modulates the frequency, rate or extent of signaling via the CD40 signaling pathway, [GOC:mah]	6	2	0.00204595
M25482	Any process that modulates the frequency, rate or extent of apoptotic cell clearance, [GOC:obol]	6	2	0.00204595
M25515	Any process that stops, prevents or reduces the frequency, rate or extent of dendritic cell apoptotic process, [GOC:mtg_apoptosis, GOC:obol]	6	2	0.00204595
M29931	Genes containing one or more binding sites for UniProt:O60519 (CREBL2) in their promoter regions (TSS -1000,+100 bp) as identified by GTRD version 20,04 ChIP-seq harmonization,	6	2	0.00204595
M14358	Heart, liver, kidney and pancreas metabolic and xenobiotic response genes,	599	16	0.00206987
M19618	Hepatic graft versus host disease (GVHD), day 35: genes up-regulated in allogeneic vs syngeneic bone marrow transplant,	111	6	0.00209157
M14664	Any process that results in a change in state or activity of a cell (in terms of movement, secretion, enzyme production, gene expression, etc,) as a result of a ketone stimulus, [GOC:pr, GOC:TermGenie]	76	5	0.00209629
M12006	Neighborhood of PRKCG	46	4	0.00213544
M1057	Neighborhood of CASP8	22	3	0.00215659
M12603	Any process that results in a change in state or activity of a cell or an organism (in terms of movement, secretion, enzyme production, gene expression, etc,) as a result of a prostagladin stimulus, [GOC:BHF, GOC:vk]	22	3	0.00215659
M14293	Any process that activates or increases the frequency, rate, or extent of interleukin-4 production, [GOC:mah]	22	3	0.00215659
M16020	Remodeling the acyl chains of phosphatidylcholine, through sequential deacylation and re-acylation reactions, to generate phosphatidylcholine containing different types of fatty acid acyl chains, [GOC:mw, PMID:18195019, PMID:18458083]	22	3	0.00215659
M18817	Catalysis of the reaction: phosphatidylcholine + H2O = 1-acylglycerophosphocholine + a carboxylate, [EC:3,1,1,4]	22	3	0.00215659
M643	Acyl chain remodelling of PC	22	3	0.00215659
M782	Neighborhood of CASP4	22	3	0.00215659
M8105	Genes up-regulated in IL10 [GeneID=3586] knockout macrophages: unstimulated versus LPS,	151	7	0.00218164
M12955	Any process that stops, prevents or reduces the frequency, rate or extent of hemopoiesis, [GO_REF:0000058, GOC:pad, GOC:PARL, GOC:TermGenie, PMID:20080761]	112	6	0.00218866
M6169	Genes down-regulated in D10,G4,1 T cell line (12h): control versus treated with NMU [GeneID=10874],	112	6	0.00218866
M7094	Genes down-regulated in adult fibroblasts with inactivated RB1 [GeneID=5925] by Cre-lox: acute loss of function (LOF) of RB1,	194	8	0.00223762
M4483	Genes up-regulated in comparison of naive B cells versus unstimulated dendritic cells (DC),	152	7	0.00226459
M14300	The change in morphology and behavior of an alpha-beta T cell resulting from exposure to a mitogen, cytokine, chemokine, cellular ligand, or an antigen for which it is specific, [GOC:add]	113	6	0.00228911
M15724	The directed movement of long-chain fatty acids into, out of or within a cell, or between cells, by means of some agent such as a transporter or pore, A long-chain fatty acid is a fatty acid with a chain length between C13 and C22, [GOC:ai]	47	4	0.00231274
M4639	Genes up-regulated in comparison of CD25- T cells treated with IL4 [GeneID=3565] at day 10 versus untreated CD25- T cells at day 10,	153	7	0.00234996
M5615	Genes up-regulated in comparison of untreated CD4 [GeneID=920] T cells treated with IL1B [GeneID=3553] and IL6 [GeneID=3569] versus those treated with IL1B [GeneID=3553], IL6 [GeneID=3569] and IL23A [GeneID=51561],	153	7	0.00234996
M6645	Genes up-regulated in bone marrow-derived macrophages at 45 min of stimulation by IL6 [GeneID=3469] and LPS: wildtype versus IL6 [GeneID=3469] knockout,	153	7	0.00234996
M17083	Up-regulated genes in the B lymphocyte developmental signature, based on expression profiling of lymphomas from the Emu-myc transgenic mice: the mature B	78	5	0.00235041
M2429	Cluster 12 of method A: up-regulation of these genes in patients with non-small cell lung cancer (NSCLC) predicts good survival outcome,	196	8	0.0023848
M11347	NA	114	6	0.00239299
M12822	A response that results in a state of tolerance to ketone, [GOC:mengo_curators, PMID:23356676]	154	7	0.0024378
M4844	Chemokine signaling pathway	154	7	0.0024378
M7817	Genes up-regulated in amplified multipotent progenitors versus common dendritic cells,	154	7	0.0024378
M8359	Genes down-regulated in T reg: natural versus induced cells,	154	7	0.0024378
M15000	Any process that stops, prevents, or reduces the frequency, rate or extent of signaling pathways initiated by the cross-linking of an antigen receptor on a B- or T cell, [GOC:ai]	23	3	0.00245859
M702	Acyl chain remodelling of PE	23	3	0.00245859
M9719	Genes identified by subtractive hybridization comparing malignant and benign components of a hepatocellular carcinoma (HCC) in a pre-existing liver adenoma in a morphologically normal liver,	23	3	0.00245859
M18322	Genes up-regulated in RD-EF cells (rhabdomyosarcoma) engineered to express EWSR1-FLI1 fusion [GeneID=2130	79	5	0.00248554
M11678	Any process involved in the carrying out of an immune response by a leukocyte, [GO_REF:0000022, GOC:add, ISBN:0781735149]	611	16	0.00252488
M5144	Genes down-regulated in untreated dendritic cells (DC) versus DCs exposed to parasite L, donovani,	155	7	0.00252814
M5448	Genes down-regulated in comparison of mast cells versus central memory CD4 [GeneID=920] T cells,	155	7	0.00252814
M6375	Genes up-regulated in B lymphocytes: naÃ¯ve versus germinal center,	155	7	0.00252814
M8420	Genes down-regulated in spleen CD8- dendritic cells versus bone marrow monocytes,	155	7	0.00252814
M10591	Any process that modulates the frequency, rate or extent of signaling via a stress-activated protein kinase signaling cascade, [GOC:mah]	199	8	0.00261972
M2709	Genes having at least one occurence of the transcription factor binding site V$IRF1_01 (v7,4 TRANSFAC) in the regions spanning up to 4 kb around their transcription starting sites,	199	8	0.00261972
M4723	Genes down-regulated in normal hematopoietic progenitors by RUNX1-RUNX1T1 [GeneID=861	156	7	0.00262104
M8538	Genes up-regulated in KLRB1 high [GeneID=3820] T cells: CD8A [GeneID=925] versus CD8A CD8B [GeneID=925	156	7	0.00262104
M12025	The accumulation of pigment in an organism, tissue or cell, either by increased deposition or by increased number of cells, [GOC:jl]	80	5	0.00262623
M15425	Down-regulated genes from the optimal set of 550 markers discriminating breast cancer samples by ESR1 [GeneID=2099] expression: ER(+) vs ER(-) tumors,	245	9	0.00264757
M122	IL2-mediated signaling events	49	4	0.00269728
M12774	The chemical reactions and pathways resulting in the formation of a pigment, any general or particular coloring matter in living organisms, e,g, melanin, [ISBN:0198506732]	49	4	0.00269728
M16514	Any process that stops, prevents or reduces the frequency, rate or extent of tumor necrosis factor superfamily cytokine production, [GO_REF:0000058, GOC:TermGenie, PMID:24187568]	49	4	0.00269728
M14066	Genes having at least one occurence of the transcription factor binding site V$IRF_Q6 (v7,4 TRANSFAC) in the regions spanning up to 4 kb around their transcription starting sites,	200	8	0.00270192
M3640	Genes down-regulated in comparison of unstimulated CD8 T cells at 72 h versus CD8 T cells at 72 h after stimulation with IL12,	157	7	0.00271655
M4312	Genes down-regulated in comparison of TregCD103-Klrg1 versus TconvLP (see Table 1S in the paper for details),	157	7	0.00271655
M6514	Genes up-regulated in epithelial cells (6h): untreated versus interferon alpha,	157	7	0.00271655
M7198	Genes up-regulated in B lymphocytes: naÃ¯ve versus transitional CR2 [GeneID=1380] high,	157	7	0.00271655
M4308	Genes up-regulated in the pancreatic cancer cell lines (AsPC1, Hs766T, MiaPaCa2, Panc1) but not in the non-neoplastic cells (HPDE) by decitabine (5-aza-2'-deoxycytidine) [PubChem=451668],	294	10	0.0027215
M6129	Genes down-regulated in CD4 [GeneID=920] T cells activated by anti-CD3 and anti-CD28: TGFB1 [GeneID=7040] and IL-12 (48h) versus IL4 [GeneID=3565] (48h),	117	6	0.00272603
M6876	Genes down-regulated during B lymphocyte differentiation: small pre-B II versus VPREB1+ [GeneID=7441] large pre-B II,	117	6	0.00272603
M13220	Genes down-regulated in pirmary cultures of epithelial ovarian cancer (EOC): invasive (TOV) vs low malignant potential (LMP) tumors,	24	3	0.00278548
M16283	The change in morphology and behavior of a dendritic cell resulting from exposure to a cytokine, chemokine, cellular ligand, or soluble factor, [GOC:mgi_curators, ISBN:0781735149]	24	3	0.00278548
M16523	Generation of second messenger molecules	24	3	0.00278548
M18976	Interacting selectively and non-covalently with major histocompatibility complex molecules	24	3	0.00278548
M2035	Genes up-regulated in pyloric atrium with knockout of TFF2 [GeneID=7032],	24	3	0.00278548
M6286	Caner module 265: IL receptors,	24	3	0.00278548
M15977	A series of molecular signals in which a stress-activated protein kinase (SAPK) cascade relays one or more of the signals, [GOC:mah]	247	9	0.00279555
M6437	Genes up-regulated in CD8A [GeneID=925] T cells versus B2 B lymphocytes,	158	7	0.00281471
M14737	Any process that results in a change in state or activity of a cell or an organism (in terms of movement, secretion, enzyme production, gene expression, etc,) as a result of a parathyroid hormone stimulus, [GOC:mah, GOC:yaf]	7	2	0.00284197
M23148	Any process that activates or increases the frequency, rate or extent of natural killer cell proliferation, [GOC:mah]	7	2	0.00284197
M23380	The expansion of a CD8-positive, alpha-beta T cell population by cell division, [CL:0000625, GOC:BHF]	7	2	0.00284197
M23388	A series of molecular signals initiated by the binding of interleukin-4 to a receptor on the surface of a cell, and ending with regulation of a downstream cellular process, e,g, transcription, [GOC:BHF, GOC:signaling]	7	2	0.00284197
M23473	A series of molecular signals initiated by the binding of interleukin-21 to a receptor on the surface of a cell, and ending with regulation of a downstream cellular process, e,g, transcription, [GOC:nhn, GOC:signaling]	7	2	0.00284197
M25565	Any process that activates or increases the frequency, rate or extent of CD8-positive, alpha-beta T cell activation, [GOC:obol]	7	2	0.00284197
M9177	Dendritic cells in regulating TH1 and TH2 Development	7	2	0.00284197
M18092	Interacting selectively and non-covalently with heparin, any member of a group of glycosaminoglycans found mainly as an intracellular component of mast cells and which consist predominantly of alternating alpha-(1->4)-linked D-galactose and N-acetyl-D-glucosamine-6-sulfate residues, [GOC:jl, ISBN:0198506732]	118	6	0.00284441
M13966	Any process that stops, prevents or reduces the rate or extent of T cell proliferation, [GOC:jl]	50	4	0.00290505
M14330	Any process that modulates the frequency, rate, or extent of T cell mediated immunity, [GOC:add]	50	4	0.00290505
M10503	The movement of a myeloid leukocyte within or between different tissues and organs of the body, [GOC:cvs, PMID:22342843, PMID:24157461]	159	7	0.00291557
M6323	Genes up-regulated in spleen from DUSP1 [GeneID=1843] knockout: control versus LPS,	159	7	0.00291557
M7809	Genes down-regulated in monocyte-derived dendritic cells: control versus SIV infection,	159	7	0.00291557
M8186	Genes up-regulated in B lymphocytes after immunization with: monophosphoryl lipid A versus imiquimod [PubChem=13982876],	159	7	0.00291557
M9649	Genes up-regulated in CD4 [GeneID=920] T helper cells (30h): Th0 versus TGFB1 and IL6 [GeneID=7040	159	7	0.00291557
M10368	Any process that activates or increases the frequency, rate, or extent of an adaptive immune response, [GOC:add]	82	5	0.00292482
M13110	The appearance of interferon-gamma due to biosynthesis or secretion following a cellular stimulus, resulting in an increase in its intracellular or extracellular levels, Interferon-gamma is also known as type II interferon, [GOC:add, GOC:mah, PMID:15546383]	82	5	0.00292482
M17644	Genes having at least one occurence of the transcription factor binding site V$OSF2_Q6 (v7,4 TRANSFAC) in the regions spanning up to 4 kb around their transcription starting sites,	203	8	0.0029607
M15442	Genes in the cancer module 242,	119	6	0.0029666
M22941	Any process that activates, maintains or increases the frequency, rate or extent of a signaling process, [GOC:mtg_signal]	1437	29	0.00299981
M6283	Genes down-regulated in thymic dendritic cells versus medullary thymic epithelial cells (mTEC),	160	7	0.00301918
M8092	Genes up-regulated in spleen follicular B lymphocytes: wildtype versus IRF8 [GeneID=3394] knockout,	160	7	0.00301918
M8757	Genes down-regulated in STAT5 double knock-in T cells: control versus IL2 [GeneID=3558] stimulation for 2h,	160	7	0.00301918
M1919	Genes up-regulated in MEF cells (embryonic fibroblast) with double knockout of the translation repressors 4EBP1 [GeneID=1978] and 4EBP2 [GeneID=1979],	299	10	0.0030714
M4620	Genes down-regulated in comparison of untreated CD25+ T effector cells at day 5 versus untreated CD25- T cells at day 5,	161	7	0.00312559
M9047	Genes up-regulated in T reg: wildtype versus ADORA2A [GeneID=135],	161	7	0.00312559
M9654	Genes down-regulated in CD4 [GeneID=920] T helper cells (52h): Th0 versus TGFB1 and IL6 [GeneID=7040	161	7	0.00312559
M10441	The movement of a dendritic cell within or between different tissues and organs of the body, [CL:0000451, GOC:nhn, PMID:19339990]	25	3	0.00313793
M14417	Any process that stops, prevents, or reduces the frequency, rate, or extent of lymphocyte mediated immunity, [GOC:add]	25	3	0.00313793
M9729	Genes negatively correlated with the asbestos exposure of lung cancer patients,	25	3	0.00313793
M2238	Genes up-regulated upon overexpression of PARVB [GeneID=29780] in MDA-MB-231 cells (breast cancer) cultured in 3D collagen I and 3D Matrigel only,	121	6	0.00322272
M4985	Genes up-regulated in comparison of B cells from TIV influenza vaccinee pre-vaccination versus those at day 7 post-vaccination,	121	6	0.00322272
M4694	Genes down-regulated in comparison of unstimulated dendritic cells (DC) at 0 h versus DCs stimulated with R848 for 8 h,	162	7	0.00323485
M6512	Genes up-regulated in epithelial cells (6h): untreated versus IFNG [GeneID=3458],	162	7	0.00323485
M6691	Genes down-regulated in fibroblasts: interferon alpha versus IFNG [GeneID=3458],	162	7	0.00323485
M7227	Genes up-regulated in T cells treated with IL21 [GeneID=59067]: 6h versus 24h,	162	7	0.00323485
M14917	Any process that modulates the rate or frequency of cell death, Cell death is the specific activation or halting of processes within a cell so that its vital functions markedly cease, rather than simply deteriorating gradually over time, which culminates in cell death, [GOC:dph, GOC:tb]	1313	27	0.00327727
M7360	Immune / stress response genes,	302	10	0.00329801
M12231	Any process that modulates the frequency, rate, or extent of immunoglobulin production, [GOC:add]	52	4	0.00335292
M13731	Any process that activates or increases the frequency, rate or extent of phagocytosis, [GOC:ai]	52	4	0.00335292
M7938	Genes down-regulated in bone marrow-derived macrophages treated with rosiglitazone [PubChem=77999]: wildtype versus PPARG [GeneID=5468],	122	6	0.00335681
M5881	Genes in the cancer module 145,	85	5	0.00341765
M8016	Genes down-regulated in macrophages (12h): IFNG and TNF [GeneID=3458	85	5	0.00341765
M1036	Innate Immune System	809	19	0.00343955
M15704	Any process that activates or increases the frequency, rate or extent of I-kappaB kinase/NF-kappaB signaling, [GOC:jl]	164	7	0.0034621
M2512	Genes up-regulated in ES cells (embryonic stem) heterozygotic for KDM1A [GeneID=23028] loss of function mutant compared to the homozygotic loss of the gene,	164	7	0.0034621
M3478	Genes up-regulated in comparison of CD4 [GeneID=920] thymocytes versus thymic stromal cells,	164	7	0.0034621
M6721	Genes up-regulated in 33D1+ spleen dendritic cells: Flt3L Melanom injected mice versus healthy controls,	164	7	0.0034621
M9935	Genes down-regulated in B lymphocytes treated by anti IgM for 1h: wildtype versus MAP3K7 [GeneID=6885] knockout,	123	6	0.003495
M10286	NA	26	3	0.00351654
M16276	Neighborhood of JAK1	26	3	0.00351654
M18678	The function of a family of small chemotactic cytokines	26	3	0.00351654
M23687	The process in which a relatively unspecialized T cell acquires specialized features of a regulatory T cell, Regulatory T cells control or suppress immune responses through a variety of mechanisms and subsets include the CD4+CD25+ cell type as well as certain CD8+ cell types, [ISBN:0781735149]	26	3	0.00351654
M3169	ES/PNET (Ewing sarcoma	26	3	0.00351654
M615	Intestinal immune network for IgA production	26	3	0.00351654
M16840	Any process that activates or increases the frequency, rate or extent of alpha-beta T cell activation, [GOC:ai]	53	4	0.00359355
M24069	Any process involved in the maintenance of an internal steady state of metal ions within an organism or cell, [GOC:ai, GOC:jid, GOC:mah]	465	13	0.00369407
M7279	Genes up-regulated in double positive thymocytes: wildtype versus TCF12 [GeneID=6938] knockout,	166	7	0.00370134
M7333	Genes up-regulated in HMC-1 (mast leukemia) cells: Cl-IB-MECA [PubChem=3035850] versus T cell membranes,	166	7	0.00370134
M9632	Genes down-regulated in CD4 [GeneID=920] T helper cells (42h): Th0 versus TGFB1 and IL6 [GeneID=7040	166	7	0.00370134
M9890	Genes down-regulated in colonic lamina propria cells sorted by CXCR6 [GeneID=10663]: high versus low,	166	7	0.00370134
M12505	Any process that modulates the frequency, rate, or extent of T cell tolerance induction, [GOC:add]	8	2	0.00375975
M14089	Any process that activates or increases the frequency, rate or extent of the regulated release of immunoglobulins from a cell, [GOC:ai]	8	2	0.00375975
M1512	Adipocyte abundant genes up-regulated in 3T3-L1 cells (fibroblasts induced to differentiate to adipocytes) in response to TNF [GeneID=7124],	8	2	0.00375975
M18914	Interacting selectively and non-covalently with a chemokine receptor in the CXCR family, [GOC:ceb, PMID:11910892]	8	2	0.00375975
M19828	Genes up-regulated in K562 (chronic myelogenous leukemia, CML) cells engineered to stably express RIZ1 [GeneID=7799],	8	2	0.00375975
M2017	Genes with low-CpG-density promoters (LCP) bearing histone H3 trimethylation mark at K27 in neural progenitor cells (NPC),	8	2	0.00375975
M22030	Bystander B Cell Activation	8	2	0.00375975
M22274	Any process that activates or increases the frequency, rate, or extent of tolerance induction, [GOC:add]	8	2	0.00375975
M22666	Any process that increases the rate, frequency, or extent of protein kinase A signaling, PKA signaling is the series of reactions, mediated by the intracellular serine/threonine kinase protein kinase A, which occurs as a result of a single trigger reaction or compound, [GOC:BHF, GOC:dph, GOC:tb]	8	2	0.00375975
M26580	Interacting selectively and non-covalently with sialic acid, any of a variety of N- or O- substituted derivatives of neuraminic acid, a nine carbon monosaccharide, Sialic acids often occur in polysaccharides, glycoproteins, and glycolipids in animals and bacteria, [GOC:add, ISBN:9780721601465]	8	2	0.00375975
M26645	Interacting selectively and non-covalently with a T cell receptor, the antigen-recognizing receptor on the surface of T cells, [GOC:jl]	8	2	0.00375975
M6706	Top genes down-regulated in colon epithelium biopsies from FAP (familial adenomatous polyposis) patients with mutated APC [GeneID=324],	8	2	0.00375975
M6918	Genes up-regulated in B lymphocytes: control versus CpG oligodeoxynucleotide 1826,	125	6	0.00378405
M9139	Genes down-regulated in CD4 T conv: control versus over-expression of IKZF4 [GeneID=64375],	125	6	0.00378405
M3676	Genes down-regulated in comparison of T effector cells from uninfected mice versus T effector cells from mice infected with S, mansoni,	167	7	0.00382558
M9344	Genes down-regulated in marginal zone B lymphocytes: wildtype versus heterozygotic knockout of BCL6 [GeneID=604],	167	7	0.00382558
M11820	Genes having at least one occurence of the highly conserved motif M172 TTGCWCAAY sites, The motif matches transcription factor binding site V$CEBPB_02 (v7,4 TRANSFAC),	54	4	0.00384564
M16903	The chemical reactions and pathways involving pigment, any general or particular coloring matter in living organisms, e,g, melanin, [GOC:jl, ISBN:0198506732]	54	4	0.00384564
M8232	Long-term depression	54	4	0.00384564
M3024	Genes having at least one occurence of the transcription factor binding site V$MYCMAX_02 (v7,4 TRANSFAC) in the regions spanning up to 4 kb around their transcription starting sites,	212	8	0.00385446
M15097	Any process involved in the maintenance of an internal steady state of ions within an organism or cell, [GOC:ai]	580	15	0.0038581
M16084	Any process that activates or increases the frequency, rate, or extent of interleukin-10 production, [GOC:mah]	27	3	0.0039219
M2130	Ether lipid metabolism	27	3	0.0039219
M26998	The role of Nef in HIV-1 replication and disease pathogenesis	27	3	0.0039219
M27171	DAP12 signaling	27	3	0.0039219
M27962	Antigen activates B Cell Receptor (BCR) leading to generation of second messengers	27	3	0.0039219
M3438	Genes down-regulated in comparison of intrathymic T progenitor cells (ITTP) versus CD4 [GeneID=920] CD8 thymocytes,	168	7	0.00395297
M4520	Genes down-regulated in comparison of unstimulated dendritic cells (DC) versus 1 day DC stimulated with LPS (TLR4 agonist),	168	7	0.00395297
M6720	Genes down-regulated in endothelial cells: IFNG [GeneID=3459] versus IFNG [GeneID=3459] and B, burgdoferi,	168	7	0.00395297
M6955	Genes up-regulated in plasmacytoid dendritic cells (4h): untreated versus influenza virus infection,	168	7	0.00395297
M9861	Genes down-regulated in at day 0 B cell IRF4-KO versus at day 0 B cell wildtype,	168	7	0.00395297
M5911	Genes up-regulated in response to alpha interferon proteins,	88	5	0.00396758
M3414	Genes down-regulated in comparison of microglia cells 1 h after stimulation with IFNG [GeneID=3458] versus microglia cells 24 h after the stimulation,	169	7	0.00408355
M3423	Genes up-regulated in comparison of effector T cells from IL2RB [GeneID=3560] defficient mice versus effector T cells from wild type animals,	169	7	0.00408355
M6595	Genes up-regulated in macrophages: classical (M1) versus alternative (M2),	169	7	0.00408355
M8279	Genes up-regulated in B lymphocytes with NFATC1 [GeneID=4772] knockout: control versus stimulated by anti-IgM for 3h,	169	7	0.00408355
M17270	The lipid bilayer surrounding an endocytic vesicle, [GOC:mah]	127	6	0.00409049
M3096	Genes up-regulated in comparison of healthy myeloid cells versus systemic lupus erythematosus myeloid cells,	127	6	0.00409049
M15261	Any process that modulates the frequency, rate or extent of the inflammatory response, the immediate defensive reaction (by vertebrate tissue) to infection or injury caused by chemical or physical agents, [GOC:ai]	262	9	0.00412575
M6297	Genes down-regulated in macrophages stimulated by IFNG [GeneID=3458] for 3h: control versus primed by IFNG [GeneID=3458],	89	5	0.00416418
M16667	Genes in the cancer module 342,	170	7	0.00421738
M6630	Genes down-regulated in bone marrow-derived macrophages with IL10 [GeneID=3486] knockout and 45 min of stimulation by: LPS versus LPS and IL10 [GeneID=3486],	170	7	0.00421738
M16728	Any process that results in a change in state or activity of an organism (in terms of movement, secretion, enzyme production, gene expression, etc,) as a result of a stimulus by molecules of bacterial origin such as peptides derived from bacterial flagellin, [GOC:rl, GOC:sm]	263	9	0.00422949
M4335	Genes up-regulated in comparison of TregCD103-Klrg1- versus TregCD103+Klrg1- (see Table 1S in the paper for details),	128	6	0.00425042
M12246	Any process that modulates the frequency, rate or extent of a response to an external stimulus, [GOC:mah]	825	19	0.00425366
M13898	Any process that decreases the rate or frequency of cell death, Cell death is the specific activation or halting of processes within a cell so that its vital functions markedly cease, rather than simply deteriorating gradually over time, which culminates in cell death, [GOC:BHF, GOC:dph, GOC:tb]	765	18	0.00431435
M3675	Genes up-regulated in comparison of T effector cells from uninfected mice versus T effector cells from mice infected with S, mansoni,	171	7	0.00435451
M6001	Genes up-regulated in macrophages with SOCS3 [GeneID=9021]: untreated versus IL6 [GeneID=3569] for 400min,	171	7	0.00435451
M8564	Genes up-regulated in T helper cells 5 days post polarization: Th1 versus Th17,	171	7	0.00435451
M9030	Genes up-regulated in KLRG1- SELL low [GeneID=10219	171	7	0.00435451
M9698	Genes up-regulated in CD4 [GeneID=920] T helper cells Th0: 10h versus 60h,	171	7	0.00435451
M10438	The chemical reactions and pathways resulting in the formation of a phenol, any compound containing one or more hydroxyl groups directly attached to an aromatic carbon ring, [GOC:ai]	28	3	0.00435457
M11658	The chemical reactions and pathways involving phosphatidylglycerols, any of a class of phospholipids in which the phosphatidyl group is esterified to the hydroxyl group of glycerol, They are important constituents of cell membranes, [ISBN:0198506732]	28	3	0.00435457
M12724	Any process that modulates the frequency, rate or extent of natural killer cell activation, [GOC:mah]	28	3	0.00435457
M12033	Any process involved with the carrying out of an immune response by a B cell, through, for instance, the production of antibodies or cytokines, or antigen presentation to T cells, [GO_REF:0000022, GOC:add, ISBN:0781735149]	90	5	0.00436765
M15476	Genes up-regulated in primary adipocytes compared to preadipocytes,	56	4	0.00438524
M5956	Genes down-regulated by KRAS activation,	129	6	0.00441492
M9706	Genes down-regulated in CD4 [GeneID=920] Th1 cells: wildtype versus EGR2 [GeneID=1959] knockout,	129	6	0.00441492
M3425	Genes up-regulated in comparison of control CD4 [GeneID=920] CD8 thymocytes versus those after stimulation with anti-Valpha2 antibodies,	172	7	0.00449499
M4007	Genes up-regulated in comparison of dendritic cells (DC) stimulated with LPS (TLR4 agonist) at 16 h versus DC cells stimulated with CpG DNA (TLR9 agonist) at 16 h,	172	7	0.00449499
M6307	Genes up-regulated in macrophages stimulated by IFNG [GeneID=3458] for 24h: control versus primed by IFNG [GeneID=3458],	172	7	0.00449499
M7522	Genes down-regulated in double positive thymocytes stimulated by anti-CD3: wildtype versus ELK1 and ELK4 [GeneID=2002	172	7	0.00449499
M13996	Any apoptotic process in a leukocyte, an achromatic cell of the myeloid or lymphoid lineages capable of ameboid movement, found in blood or other tissue, [CL:0000738, GOC:BHF, GOC:mah, GOC:mtg_apoptosis]	91	5	0.00457812
M2774	Genes up-regulated in DAOY cells (medulloblastoma) upon knockdown of ALK [GeneID=238] gene by RNAi,	91	5	0.00457812
M17073	Any protein complex that is part of the plasma membrane and which functions as a signaling receptor, [GOC:dos]	130	6	0.00458409
M4418	Genes up-regulated in comparison of naive CD8 T cells versus unstimulated NK cells,	173	7	0.00463887
M8177	Genes up-regulated in HEK293 cells at 2h after stimulation by muramyl dipeptide [PubChem=11620162]: over-expressing wildtype NOD2 [GeneID=64127] versus control,	173	7	0.00463887
M8486	Genes down-regulated in B16 melanoma (day 3): untreated versus adoptive transfer therapy,	173	7	0.00463887
M9635	Genes up-regulated in CD4 [GeneID=920] T helper cells (1h): Th0 versus TGFB1 and IL6 [GeneID=7040	173	7	0.00463887
M9744	Genes down-regulated in Th1 CD4 [GeneID=920] SMARTA T cells: effector during acute infection of LCMV versus memory,	173	7	0.00463887
M10	BCR signaling pathway	57	4	0.00467324
M13614	Neighborhood of MYD88	57	4	0.00467324
M2748	Genes up-regulated in MCF10A cells (breast cancer) upon knockdown of BRCA1 [GeneID=672] gene by RNAi,	57	4	0.00467324
M11395	Any process that modulates the frequency, rate or extent of intracellular signal transduction, [GOC:dph, GOC:signaling, GOC:tb, GOC:TermGenie]	1483	29	0.00472202
M31105	Genes predicted to be targets of miRBase v22 microRNA hsa-miR-4443 in miRDB v6,0 with MirTarget v4 prediction scores > 80 (high confidence targets),	131	6	0.00475799
M4978	Genes up-regulated in comparison of plasmacytoid dendritic cells (pDC) from influenza vaccinee pre-vaccination versus those at day 7 post-vaccination,	131	6	0.00475799
M4374	Genes up-regulated in comparison of lung tissue from wild type mice subjected to ozone for 0 h versus that from TLR4 [GeneID=7099] deficient mice subjected to ozone for 24 h,	174	7	0.00478621
M5995	Genes down-regulated in macrophages with SOCS3 [GeneID=9021] knockout treated by IL6 [GeneID=3569]: 100min versus 400min,	174	7	0.00478621
M6829	Genes down-regulated in dendritic cells versus monocytes,	174	7	0.00478621
M8253	Genes down-regulated in B lymphocytes stimulated by anti-IgM for 3h: wildtype versus NFATC1 [GeneID=4772] knockout,	174	7	0.00478621
M9640	Genes up-regulated in CD4 [GeneID=920] T helper cells (4h): Th0 versus TGFB1 and IL6 [GeneID=7040	174	7	0.00478621
M8930	Genes down-regulated in CD4 [GeneID=920] T cells: naÃ¯ve versus Th17 negative,	92	5	0.00479571
M17019	Nef mediated downregulation of MHC class I complex cell surface expression	9	2	0.00479632
M17271	A lipoprotein particle with a high density (typically 1,063-1,21 g/ml) and a diameter of 5-10 nm that contains APOAs and may contain APOCs and APOE	9	2	0.00479632
M22190	The expansion of a natural killer cell population by cell division, [GOC:add, ISBN:0781735149]	9	2	0.00479632
M22263	A process involving any mechanism for tolerance induction in T cells, [GOC:jal, ISBN:0781735149, PMID:16551263]	9	2	0.00479632
M23036	Any process that activates or increases the frequency, rate or extent of signaling in response to detection of lipopolysaccharide, [GOC:mah]	9	2	0.00479632
M24232	Any process that increases the rate, frequency or extent of macrophage cytokine production, Macrophage cytokine production is the appearance of a chemokine due to biosynthesis or secretion following a cellular stimulus, resulting in an increase in its intracellular or extracellular levels, [GOC:dph, GOC:tb]	9	2	0.00479632
M24442	Any process that results in a change in state or activity of a cell or an organism (in terms of movement, secretion, enzyme production, gene expression, etc,) as a result of an interleukin-9 stimulus, [GOC:mah, GOC:yaf]	9	2	0.00479632
M24730	Any apoptotic process in a dendritic cell, a cell of hematopoietic origin, typically resident in particular tissues, specialized in the uptake, processing, and transport of antigens to lymph nodes for the purpose of stimulating an immune response via T cell activation, [CL:0000451, GOC:BHF, GOC:mtg_apoptosis, PMID:15059845]	9	2	0.00479632
M25955	A prolongation or process extending from the soma of an astrocyte and wrapping around neurons, [NIF_Subcellular:sao1630537580]	9	2	0.00479632
M27898	Interleukin-21 signaling	9	2	0.00479632
M4333	Cluster 4: genes with similar expression profiles across follicular thyroid carcinoma (FTC) samples,	9	2	0.00479632
M12536	Any process that modulates the occurrence or rate of T cell death by apoptotic process, [GOC:add, GOC:mtg_apoptosis, ISBN:0781765196]	29	3	0.00481508
M13733	Neighborhood of IL2RB	29	3	0.00481508
M14269	Any process that results in a change in state or activity of a cell or an organism (in terms of movement, secretion, enzyme production, gene expression, etc,) as a result of a vitamin D stimulus, [GOC:sl]	29	3	0.00481508
M15367	The chemical reactions and pathways involving phosphatidylserines, any of a class of glycerophospholipids in which the phosphatidyl group is esterified to the hydroxyl group of L-serine, They are important constituents of cell membranes, [ISBN:0198506732]	29	3	0.00481508
M15573	Any process that results in a change in state or activity of a cell or an organism (in terms of movement, secretion, enzyme production, gene expression, etc,) as a result of a stimulus from a fungus, [GOC:hb]	29	3	0.00481508
M7015	Chemotaxis (chemokines),	29	3	0.00481508
M4413	Genes up-regulated in comparison of naive CD4 [GeneID=920] CD8 T cells versus unstimulated NK cells,	175	7	0.00493705
M939	Genes up-regulated in hematopoietic progenitor cells (HPC) of B lymphocyte lineage CD34+CD45RA+CD10+ [GeneID=947	221	8	0.00494415
M6672	Genes in the cancer module 146,	58	4	0.00497371
M12127	Any process that activates, maintains or increases the rate of a response to an external stimulus, [GOC:mah]	482	13	0.0049866
M2131	Genes up-regulated in RS4	270	9	0.00501401
M12052	The process in which a precursor cell type acquires the specialized features of a B cell, A B cell is a lymphocyte of B lineage with the phenotype CD19-positive and capable of B cell mediated immunity, [GO_REF:0000022, GOC:mah]	93	5	0.00502055
M1099	Genes up-regulated in ME-A cells (breast cancer, sensitive to apoptotic stimuli) upon serum deprivation for 22 hr in the presence of medium concentrate (MC) from ME-C cells (breast cancer, resistant to apoptotic stimuli),	176	7	0.00509145
M6456	Genes up-regulated in T cells: CD4 [GeneID=920] versus CD8A [GeneID=925],	176	7	0.00509145
M6150	Genes down-regulated in monocyte-derived macrophages: untreated versus stimulated by interferon alpha,	133	6	0.0051203
M8912	Genes down-regulated in dendritic cells: unstimulated versus LPS,	133	6	0.0051203
M798	Genes up-regulated in basal radial glia (bRG) relative to apical radial glia (aRG), and up-regulated in both aRG and bRG relative to neurons,	223	8	0.00521555
M17810	Any protein complex that is part of the plasma membrane, [GOC:dos]	375	11	0.00522068
M4332	Genes up-regulated in comparison of DEC-Pept Convert versus DEC-Pept CD25- (see Table 1S in the paper for details),	177	7	0.00524945
M4478	Genes up-regulated in comparison of naive CD4 [GeneID=920] CD8 T cells versus monocytes cultured for 0 days,	177	7	0.00524945
M4667	Genes down-regulated in comparison of untreated CD8 T cells versus CD8 T cells treated with leukocyte costimulatory blockade antibodies,	177	7	0.00524945
M5947	Genes up-regulated by STAT5 in response to IL2 stimulation,	177	7	0.00524945
M8506	Genes down-regulated in CD8 T cells: over-expressing ID3 [GeneID=3399] versus ID3 [GeneID=3399] knockout,	177	7	0.00524945
M9179	Genes down-regulated in CD4 T conv over-expressing: FOXP3 [GeneID=50943] versus IRF4 and FOXP3 [GeneID=3662	177	7	0.00524945
M9248	Genes down-regulated in dendritic cells: diphenyleneiodonium (DPI) [PubChem=2733504] versus DPI and 2,4-dinitrofluorobenzene (DNFB) [PubChem=6264],	94	5	0.00525277
M929	Genes up-regulated in colorectal adenoma compared to normal mucosa samples,	94	5	0.00525277
M16078	Any process that activates or increases the frequency, rate or extent of B cell activation, [GOC:ai]	59	4	0.00528687
M17509	Intermediate filaments and MT,	59	4	0.00528687
M19754	GPCR signaling pathways (immune and neuro),	59	4	0.00528687
M4932	Genes up-regulated in HeLa cells (cervical carcinoma) by trabectedin [PubChem=3199],	59	4	0.00528687
M5885	Ensemble of genes encoding ECM-associated proteins including ECM-affilaited proteins, ECM regulators and secreted factors	430	12	0.00530307
M11994	Any process that modulates the frequency, rate, or extent of an acute inflammatory response, [GOC:add]	30	3	0.00530391
M12827	Genes down-regulated in cultured stromal stem cells from adipose tissue, compared to the freshly isolated cells,	30	3	0.00530391
M13716	The directed movement of a fatty acid derivative into, out of or within a cell, or between cells, by means of some agent such as a transporter or pore, [GOC:pr, GOC:TermGenie]	30	3	0.00530391
M14244	Any process that results in a change in state or activity of a cell or an organism (in terms of movement, secretion, enzyme production, gene expression, etc,) as a result of a pH stimulus, pH is a measure of the acidity or basicity of an aqueous solution, [GOC:jl, Wikipedia:PH]	30	3	0.00530391
M1596	Genes up-regulated in 3T3 cells (fibroblast) upon activation of JNK pathway,	30	3	0.00530391
M27151	DAP12 interactions	30	3	0.00530391
M29226	NA	30	3	0.00530391
M4219	Programmed cell death,	30	3	0.00530391
M2638	Genes down-regulated in granule cell neuron precursors (GCNPs) after stimulation with Shh for 3h,	134	6	0.00530886
M3076	Genes up-regulated in comparison of healthy CD4 [GeneID=920] T cells versus healthy CD19 [GeneID=920] B cells,	178	7	0.00541112
M5204	Genes down-regulated in comparison of dendritic cells (DC) exposed to L, donovani versus DCs exposed to 5 worm/well B, malayi,	178	7	0.00541112
M6012	Genes up-regulated in dendritic cells: CIITA [GeneID=4261] knockout versus I ab-/- mice,	178	7	0.00541112
M9742	Genes up-regulated in Th1 CD4 [GeneID=920] SMARTA T cells: effector during acute infection of LCMV versus memory,	178	7	0.00541112
M16089	Any process that stops, prevents, or reduces the frequency, rate, or extent of an immune effector process, [GOC:add]	95	5	0.0054925
M9727	Genes down-regulated in CD4 [GeneID=920] SMARTA T cells: naÃ¯ve versus effector during acute infection of LCMV,	95	5	0.0054925
M2647	Genes down-regulated in MCF-7 cells (breast cancer) over-expressing a mutant K112E form of CCND1 [GeneID=595] gene,	135	6	0.00550247
M16107	Any process that stops, prevents, or reduces the frequency, rate or extent of an organismal process, the processes pertinent to the function of an organism above the cellular level	908	20	0.00551681
M4673	Genes down-regulated in comparison of untreated CD4 [GeneID=920] T cells versus CD8 T cells treated with leukocyte costimulatory blockade antibodies,	179	7	0.00557649
M17951	Top 100 probe sets contrubuting to the positive side of the 1st principal component	60	4	0.00561297
M10486	Any biological process involved in the maintenance of an internal steady state of a chemical, [GOC:isa_complete]	848	19	0.00569963
M3020	Genes up-regulated in naÃ¯ve CD8 T cells compared to memory CD8 T cells (day 40+ after LCMV-Armstrong infection),	180	7	0.00574563
M3107	Genes down-regulated in comparison of naive T cells versus central memory T cells,	180	7	0.00574563
M8088	Genes down-regulated in myeloid-derived suppressor cells: bone marrow versus colon tumor,	180	7	0.00574563
M12772	Neighborhood of ICAM3	31	3	0.00582154
M13488	The process in which a relatively unspecialized cell acquires specialized features of a brown adipocyte, an animal connective tissue cell involved in adaptive thermogenesis, Brown adipocytes contain multiple small droplets of triglycerides and a high number of mitochondria, [PMID:12588810]	31	3	0.00582154
M17535	Genes from chromosomal copy number losses in a panel of 51 primary colon carcinoma samples,	31	3	0.00582154
M9494	BCR Signaling Pathway	31	3	0.00582154
M9756	Neighborhood of RAP1B	31	3	0.00582154
M1058	Adaptive Immune System	607	15	0.00584376
M13069	An intracellular protein kinase cascade containing at least a JNK (a MAPK), a JNKK (a MAPKK) and a JUN3K (a MAP3K), The cascade can also contain an additional tier: the upstream MAP4K, The kinases in each tier phosphorylate and activate the kinases in the downstream tier to transmit a signal within a cell, [GOC:bf, GOC:signaling, PMID:11790549, PMID:20811974]	181	7	0.00591859
M4427	Genes up-regulated in comparison of naive CD8 T cells versus naive B cells,	181	7	0.00591859
M5101	Genes down-regulated in comparison of untreated CD8+ dendritic cells (DC) at 16 h versus those treated with IFNG [GeneID=31658] at 16 h,	181	7	0.00591859
M8070	Genes down-regulated in thymic implants from fetal versus those from adult bone marrow,	181	7	0.00591859
M10765	Lck and Fyn tyrosine kinases in initiation of TCR Activation	10	2	0.00594874
M11335	The process in which an antigen-presenting cell expresses antigen (peptide or lipid) on its cell surface in association with an MHC class Ib protein complex, Class Ib here refers to non-classical class I molecules, such as those of the CD1 or HLA-E gene families, [GOC:add, PMID:15928678, PMID:15928680]	10	2	0.00594874
M11357	Any process that stops, prevents, or reduces the frequency, rate, or extent of natural killer cell mediated immunity, [GOC:add]	10	2	0.00594874
M1207	Genes within amplicon 1q32 identified in a copy number alterations study of 191 breast tumor samples,	10	2	0.00594874
M1358	Early prostate development genes (up-regulated at 6 hr dihydrotestosterone [PubChem=10635]) which are also up-regulated in localized vs metastatic prostate cancers,	10	2	0.00594874
M17170	Genes in the cancer module 401,	10	2	0.00594874
M22259	The process in which a dendritic cell expresses antigen (peptide or lipid) on its cell surface in association with an MHC protein complex, [GOC:add, ISBN:0781735149, PMID:15771591]	10	2	0.00594874
M23480	A series of molecular signals initiated by the binding of nerve growth factor (NGF) to a receptor on the surface of the target cell, and ending with regulation of a downstream cellular process, e,g, transcription, [GOC:bf, PMID:11520933, Wikipedia:Nerve_growth_factor]	10	2	0.00594874
M23720	Any process that activates or increases the frequency, rate or extent of differentiation of regulatory T cells, [ISBN:0781735149]	10	2	0.00594874
M7298	Antigen Dependent B Cell Activation	10	2	0.00594874
M13635	NCI cell lines expression clusters,	61	4	0.00595223
M3969	Genes down-regulated in comparison of dendritic cells (DC) stimulated with Pam3Csk4 (TLR1/2 agonist) at 4 h versus DC cells stimulated with Gardiquimod (TLR7 agonist) at 4 h,	182	7	0.00609542
M12595	Class T (tolerizeable) genes: induced during the first LPS stimulation and either not re-induced or induced to a much lesser degree in tolerant macrophages,	138	6	0.00611435
M9288	Genes down-regulated in Lung dendritic cell from Ad5 infection wildtype mice versus Lung dendritic cell from Ad5 inf IL-1R mice,	183	7	0.00627617
M2681	Genes down-regulated in myometrial cells over-expressing a shortened splice form of ATF2 [GeneID=1386] gene,	139	6	0.00632892
M4231	Genes down-regulated in comparison of CD4 [GeneID=920] T cells treated with IL4 [GeneID=3565] and anti-IL12 at 48 h versus the untreated cells at 48 h,	139	6	0.00632892
M7943	Genes up-regulated in macrophages (12h): IFNG, TNF [GeneID=3458	139	6	0.00632892
M10422	Any process that stops, prevents, or reduces the frequency, rate, or extent of an adaptive immune response, [GOC:add]	32	3	0.00636839
M4957	Genes up-regulated in thyroid tumors of uncertain malignancy (T-UM) compared to other thyroid tumors,	32	3	0.00636839
M653	Synthesis of PA	32	3	0.00636839
M3153	Genes up-regulated in comparison of T follicular helper (Tfh) cells versus Th2 cells,	184	7	0.00646089
M9023	Genes up-regulated in CD69- KRLG1- [GeneID=969	184	7	0.00646089
M19630	Up-regulated at any timepoint following infection of primary human foreskin fibroblasts with CMV	99	5	0.00652901
M4995	Genes specifically up-regulated in Cluster IIb of urothelial cell carcinom (UCC) tumors,	334	10	0.00664326
M5889	Ensemble of genes encoding extracellular matrix and extracellular matrix-associated proteins	616	15	0.0066653
M14177	Any process that results in a change in state or activity of a cell or an organism (in terms of movement, secretion, enzyme production, gene expression, etc,) as a result of a fatty acid stimulus, [GOC:lp]	63	4	0.00667115
M15863	Genes in the cancer module 20,	63	4	0.00667115
M1732	Cluster P2 of genes with similar expression profiles in peripheral T ymphocytes after FOXP3 [GeneID=50943] loss of function (LOF),	63	4	0.00667115
M2313	Genes up-regulated in DL23 cells (colon cancer) upon expression of an activated form of FOXO3 [GeneID=2309],	63	4	0.00667115
M3652	Genes up-regulated in HT1080 cells (fibrosarcoma) by treatment with interferon alpha for 6 h,	63	4	0.00667115
M5722	Genes down-regulated in comparison of NK cells versus total splenocytes,	186	7	0.00684246
M9492	Genes down-regulated in CD8 T cells during chronic infection with LCMV-Clone 13: effectors at day 8 versus exhausted at day 30,	186	7	0.00684246
M10874	Any process that stops, prevents, or reduces the frequency, rate, or extent of leukocyte mediated immunity, [GOC:add]	33	3	0.00694487
M13791	Any process that activates or increases the frequency, rate, or extent of immunoglobulin production, [GOC:add]	33	3	0.00694487
M23121	The appearance of interleukin-4 due to biosynthesis or secretion following a cellular stimulus, resulting in an increase in its intracellular or extracellular levels, [GOC:mah]	33	3	0.00694487
M29216	The chemical reactions and pathways involving phosphatidic acid, any derivative of glycerol phosphate in which both the remaining hydroxyl groups of the glycerol moiety are esterified with fatty acids, [ISBN:0198506732]	33	3	0.00694487
M8615	IL-2 Receptor Beta Chain in T cell Activation	33	3	0.00694487
M3097	Genes down-regulated in comparison of healthy myeloid cells versus systemic lupus erythematosus myeloid cells,	187	7	0.00703942
M3504	Genes down-regulated in comparison of unstimulated macrophage cells versus macrophage cells stimulated with LPS (TLR4 agonist) for 120 min,	187	7	0.00703942
M3664	Genes down-regulated in comparison of stimulated memory CD8 T cells from pmel-1 mice versus unstimulated memory CD8 T cells from pmel-1 mice,	187	7	0.00703942
M11816	Fc epsilon RI signaling pathway	64	4	0.00705126
M17322	Inflammatory response,	64	4	0.00705126
M1749	VEGF signaling pathway	64	4	0.00705126
M29177	The process in which a relatively unspecialized T cell acquires specialized features of a mature CD4-positive, alpha-beta T cell, [CL:0000624, ISBN:0781735149]	64	4	0.00705126
M8953	Genes down-regulated in T reg from lypmh nodes of elderly (retired breeder) mice: wildtype versus PPARG [GeneID=5468] knockout,	64	4	0.00705126
M600	G alpha (i) signalling events	235	8	0.00709111
M17882	Interacting selectively and non-covalently with a cytokine, any of a group of proteins that function to control the survival, growth and differentiation of tissues and cells, and which have autocrine and paracrine activity, [GOC:ai, GOC:bf, ISBN:0198599471]	101	5	0.00709557
M13717	The change in morphology and behavior of a natural killer cell resulting from exposure a cytokine, chemokine, cellular ligand, or soluble factor, leading to the initiation or perpetuation of an immune response, [GOC:add, PMID:15032583]	11	2	0.00721416
M1581	Adipocyte abundant genes up-regulated in 3T3-L1 cells (fibroblasts induced to differentiate to adipocytes) in response to troglitazone [PubChem=5591] and TNF [GeneID=7124],	11	2	0.00721416
M16606	The directed movement of calcium ion into a cytosol, [GO_REF:0000075, GOC:TermGenie, GOC:vw]	11	2	0.00721416
M16608	Any process that activates or increases the frequency, rate or extent of the formation of a myelin sheath around nerve axons, [GOC:mah]	11	2	0.00721416
M16750	The process in which an antigen-presenting cell expresses a peptide antigen of endogenous origin on its cell surface in association with an MHC protein complex, The peptide is typically a fragment of a larger endogenous protein which has been degraded within the cell, [GOC:add, ISBN:0781735149]	11	2	0.00721416
M17118	IGFBPs,	11	2	0.00721416
M1777	Genes up-regulated after cre-lox knockout of GATA6 [GeneID=2627] in airway epithelium,	11	2	0.00721416
M18879	Interacting selectively and non-covalently, in a non-covalent manner, with peptidoglycan, any of a class of glycoconjugates found in bacterial cell walls, [GOC:go_curators, PMID:14698226]	11	2	0.00721416
M1931	Genes with intermediate-CpG-density promoters (ICP) bearing histone trimethylation marks at K4 (H3K4me3) and K27 (H3K27me3)ES cells (embryonic stem),	11	2	0.00721416
M22185	The directed orientation of lymphocyte signaling molecules and associated membrane rafts towards a chemokine gradient or a contact point with an appropriate activating cell, [GOC:mgi_curators, PMID:11244041, PMID:12615889]	11	2	0.00721416
M22939	A series of molecular signals initiated by the binding of the cell surface receptor CD40 to one of its physiological ligands, and ending with regulation of a downstream cellular process, e,g, transcription, [GOC:mtg_signal, GOC:signaling, PMID:11348017]	11	2	0.00721416
M23878	Any process that activates or increases the frequency, rate or extent of collateral sprouting, [GOC:dgh, GOC:dph, GOC:jid, GOC:lm]	11	2	0.00721416
M27893	Interleukin-2 signaling	11	2	0.00721416
M29013	Any process that stops, prevents, or reduces the rate of leukocyte mediated cytotoxicity, [GOC:add, ISBN:0781735149, PMID:11911826]	11	2	0.00721416
M6427	T Helper Cell Surface Molecules	11	2	0.00721416
M8400	Genes down-regulated in brain microglia versus spleen CD8- dendritic cells,	143	6	0.00724229
M8419	Genes down-regulated in brain dendritic cells versus bone marrow monocytes,	143	6	0.00724229
M10984	The process in which a signal is passed on to downstream components within the cell through the I-kappaB-kinase (IKK)-dependent activation of NF-kappaB, The cascade begins with activation of a trimeric IKK complex (consisting of catalytic kinase subunits IKKalpha and/or IKKbeta, and the regulatory scaffold protein NEMO) and ends with the regulation of transcription of target genes by NF-kappaB, I…	236	8	0.00726775
M17466	Genes up-regulated in five primary endothelial cell types (lung, aortic, iliac, dermal, and colon) by TNF [GeneID=7124],	65	4	0.00744541
M19128	Genes down-regulated in tumor-conditioned vs quiescent endothelial cells and up-regulated upon treatment with decitabine and TSA [PubChem=451668	65	4	0.00744541
M2259	Partial list of genes up-regulated in the kidney of GLIS2 [GeneID=84662] knockout mice compared to the wild type,	65	4	0.00744541
M2532	Genes representing interferon-induced antiviral module in sputum during asthma exacerbations,	65	4	0.00744541
M10480	Integrin, VEGF, Wnt and TGFbeta signaling pathway genes down-regulated in PC-3 cells (prostate cancer) after knockdown of PDEF [GeneID=25803] by RNAi,	34	3	0.00755136
M18752	Interacting selectively and non-covalently with any chemokine receptor, [GOC:ai]	34	3	0.00755136
M9161	Genes up-regulated in CD4 T conv over-expressing XBP1 [GeneID=7494] versus XBP1 and FOX3P [GeneID=7494	190	7	0.0076556
M10111	The directed movement of charged atoms or small charged molecules into, out of or within a cell, or between cells, by means of some agent such as a transporter or pore, [GOC:ai]	1131	23	0.00765899
M2781	Genes down-regulated in DAOY cells (medulloblastoma) upon knockdown of BMI1 [GeneID=648] gene by RNAi,	103	5	0.00769564
M8582	Genes down-regulated in peripheral blood monocytes by CSF2RB (GM-CSF) and IL4 [GeneID=1437	289	9	0.00771982
M246	Genes overexpressed in cholangiocarcinoma class 2 associated with poor prognosis,	145	6	0.00773311
M7414	Genes up-regulated in neuron cell line treated with interferon alpha for 6h: immature versus mature,	145	6	0.00773311
M15938	The directed movement of fatty acids into, out of or within a cell, or between cells, by means of some agent such as a transporter or pore, Fatty acids are aliphatic monocarboxylic acids liberated from naturally occurring fats and oils by hydrolysis, [GOC:ai]	66	4	0.00785381
M31882	Genes predicted to be targets of miRBase v22 microRNA hsa-miR-7156-3p in miRDB v6,0 with MirTarget v4 prediction scores > 80 (high confidence targets),	66	4	0.00785381
M5436	B cell receptor signaling pathway	66	4	0.00785381
M965	Interferon gamma signaling	66	4	0.00785381
M25132	Any process that stops, prevents or reduces the frequency, rate or extent of leukocyte cell-cell adhesion, [GO_REF:0000058, GOC:BHF, GOC:rl, GOC:TermGenie, PMID:21106532]	104	5	0.00800855
M405	Genes up-regulated in of bone marrow progenitors with MIR223 [GeneID=407008] knockout: 4- versus 8-day cultures,	104	5	0.00800855
M14062	Any process that increases the rate of the directed movement of calcium ions into the cytosol of a cell, The cytosol is that part of the cytoplasm that does not contain membranous or particulate subcellular components, [GOC:dph, GOC:tb]	35	3	0.00818822
M1546	Genes up-regulated in A2780 cells (ovarian carcinoma) exposed to fenretinide [PubChem=1744],	35	3	0.00818822
M27392	Interleukin-2 family signaling	35	3	0.00818822
M3221	Neighborhood of CEBPA	35	3	0.00818822
M8202	Genes whose expression peaked at 480 min after stimulation of MCF10A cells with serum,	35	3	0.00818822
M5657	Genes up-regulated in comparison of peripheral blood mononuclear cells (PBMC) from patients with acute influenza infection versus PBMC from patients with acute S, pneumoniae infection,	147	6	0.0082475
M12651	Any process that activates or increases the frequency, rate, or extent of leukocyte migration, [GOC:add]	105	5	0.0083302
M4509	Genes down-regulated in comparison of stimulated CD4 [GeneID=920] Th1 cells at 12 h versus stimulated CD4 [GeneID=920] Th2 cells at 12 h,	148	6	0.00851373
M13558	Any process that results in a change in state or activity of a cell or an organism (in terms of movement, secretion, enzyme production, gene expression, etc,) as a result of an oxygen-containing compound stimulus, [GOC:pr, GOC:TermGenie]	1275	25	0.00852626
M10114	Any process that decreases the rate, frequency or extent of kidney development, Kidney development is the process whose specific outcome is the progression of the kidney over time, from its formation to the mature structure, The kidney is an organ that filters the blood and excretes the end products of body metabolism in the form of urine, [GOC:dph, GOC:tb, GOC:yaf]	12	2	0.00858976
M12073	Genes down-regulated in monocytes isolated from peripheral blood samples of patients with mucosis fungoides compared to those from normal healthy donors,	12	2	0.00858976
M14223	Any process that stops, prevents, or reduces the frequency, rate, or extent of interleukin-12 production, [GOC:mah]	12	2	0.00858976
M14238	Candidate genes in the pericentromeric microdeletion in 16p11,2-p12,2 associated with developmental disabilities,	12	2	0.00858976
M1462	CTL mediated immune response against target cells	12	2	0.00858976
M15396	Any process that activates or increases the frequency, rate, or extent of interleukin-13 production, [GOC:mah]	12	2	0.00858976
M18505	Interacting selectively and non-covalently with the class II major histocompatibility complex, [GOC:mtg_signal, GOC:vw]	12	2	0.00858976
M19422	IL 17 Signaling Pathway	12	2	0.00858976
M2302	Genes down-regulated in 9,5 days post coitus (dpc) embryos with COMMD1 [GeneID=150684] knockout and in normal 8,5 dpc embryos compared to normal 9,5 dpc embryos,	12	2	0.00858976
M2375	Down-regulated in B lymphocytes from patients with ICF syndrom caused by mutations in DNMT3B [GeneID=1789] compared to normals,	12	2	0.00858976
M24466	Any process that results in a change in state or activity of a cell (in terms of movement, secretion, enzyme production, gene expression, etc,) as a result of a purine-containing compound stimulus, [GOC:mah]	12	2	0.00858976
M16156	Any process involved in the maintenance of an internal steady state at the level of the cell, [GOC:isa_complete, GOC:jl, ISBN:0395825172]	695	16	0.00861158
M14456	The directed movement of monocarboxylic acids into, out of or within a cell, or between cells, by means of some agent such as a transporter or pore, [GOC:krc]	106	5	0.0086607
M11972	Any process that modulates the frequency, rate, or extent of cytokine production that contributes to an immune response, [GOC:add]	68	4	0.00871422
M13541	Any process that modulates the rate of the directed movement of calcium ions into the cytosol of a cell, The cytosol is that part of the cytoplasm that does not contain membranous or particulate subcellular components, [GOC:dph, GOC:tb]	68	4	0.00871422
M5897	Genes up-regulated by IL6 [GeneID=3569] via STAT3 [GeneID=6774], e,g,, during acute phase response,	68	4	0.00871422
M8633	Neighborhood of STAT6	68	4	0.00871422
M11239	Any process that stops, prevents or reduces the rate or extent of cell adhesion to another cell, [GOC:isa_complete]	149	6	0.00878607
M3112	Genes down-regulated in comparison of effector memory T cells versus central memory T cells from peripheral blood mononuclear cells (PBMC),	149	6	0.00878607
M14311	The developmental process that results in the deposition of coloring matter in an organism, tissue or cell, [ISBN:0582227089]	36	3	0.00885577
M15686	Any process that activates or increases the frequency, rate, or extent of T cell mediated immunity, [GOC:add]	36	3	0.00885577
M6482	Genes in the cancer module 108,	36	3	0.00885577
M15336	Trachea genes,	349	10	0.00892119
M19344	Genes in the cancer module 100,	404	11	0.0089386
M2519	CNS genes,	404	11	0.0089386
M13637	Any process that modulates the frequency, rate, or extent of lymphocyte mediated immunity, [GOC:add]	107	5	0.00900017
M16001	Any process that activates or increases the frequency, rate or extent of the directed movement of a motile cell or organism in response to a specific chemical concentration gradient, [GOC:ai]	107	5	0.00900017
M7127	Genes down-regulated in peripheral blood monocytes (PMBC): healthy versus sepsis,	107	5	0.00900017
M16200	Genes having at least one occurence of the transcription factor binding site V$ISRE_01 (v7,4 TRANSFAC) in the regions spanning up to 4 kb around their transcription starting sites,	196	7	0.00900656
M14544	Any process that modulates the frequency, rate, or extent of leukocyte mediated immunity, [GOC:add]	150	6	0.00906461
M5573	Genes up-regulated in comparison of effective memory CD4 [GeneID=920] T cells versus NK cells,	150	6	0.00906461
M6908	Genes down-regulated in macrophages with IL10 [GeneID=3586] knockout treated by LPS: 10 min versus 30 min,	150	6	0.00906461
M7464	Genes up-regulated in CD4 [GeneID=920] T cells: IL6 [GeneID=3569] versus TGF beta and IL6 [GeneID=3569],	150	6	0.00906461
M8260	Genes up-regulated in B lymphocytes: wildtype versus NFATC1 [GeneID=4772] knockout,	150	6	0.00906461
M10130	The chemical reactions and pathways involving a phenol, any compound containing one or more hydroxyl groups directly attached to an aromatic carbon ring, [ISBN:0198506732]	69	4	0.00916661
M16142	Any process that activates or increases the frequency, rate, or extent of leukocyte chemotaxis, [GOC:add]	69	4	0.00916661
M16193	The formation of a protein tetramer, a macromolecular structure consisting of four noncovalently associated identical or nonidentical subunits, [GOC:ecd]	108	5	0.00934874
M29184	Entry of a symbiont into the body, tissues, or cells of a host organism as part of the symbiont life cycle, The host is defined as the larger of the organisms involved in a symbiotic interaction, [GOC:vw]	108	5	0.00934874
M9941	Genes down-regulated in B lymphocytes: wildtype versus MAP3K7 [GeneID=6885],	108	5	0.00934874
M3049	Genes down-regulated in comparison of naive CD8 T cells versus memory CD8 T cells,	151	6	0.00934943
M5009	Genes up-regulated in comparison of myeloid dendritic cells (mDC) from TIV influenza vaccinee pre-vaccination versus those at day 7 post-vaccination,	151	6	0.00934943
M8170	Genes up-regulated in HEK293 cells: expressing mutant NOD2 [GeneID=64127] versus control,	151	6	0.00934943
M983	Interferon Signaling	151	6	0.00934943
M15730	Genes in the cancer module 11,	407	11	0.00941751
M13812	An inflammatory response to an antigenic stimulus, which can be include any number of T cell or B cell epitopes, [GOC:add, ISBN:0781735149]	37	3	0.00955432
M11223	Any biological process involved in the maintenance of an internal steady state, [GOC:jl, ISBN:0395825172]	1424	27	0.00962408
M11242	The directed killing of a target cell by a leukocyte, [GO_REF:0000022, GOC:add, ISBN:0781735149, PMID:11911826]	70	4	0.00963405
M11670	The appearance of interleukin-1 due to biosynthesis or secretion following a cellular stimulus, resulting in an increase in its intracellular or extracellular levels, [GOC:mah]	70	4	0.00963405
M1281	Cluster PAM5: genes changed exclusively in hepatocellular carcinoma (HCC) samples from 27 month old mice deficient for TXNIP [GeneID=10628],	70	4	0.00963405
M132	Neighborhood of LCAT	70	4	0.00963405
M13387	Genes co-regulated in uterus during a time course response to progesterone [PubChem=5994]: SOM cluster 6,	70	4	0.00963405
M15651	Any process involved in the carrying out of an immune response by a T cell, [GO_REF:0000022, GOC:add, ISBN:0781735149]	70	4	0.00963405
M31925	Genes predicted to be targets of miRBase v22 microRNA hsa-miR-1199-5p in miRDB v6,0 with MirTarget v4 prediction scores > 80 (high confidence targets),	70	4	0.00963405
M31987	Genes predicted to be targets of miRBase v22 microRNA hsa-miR-6895-3p in miRDB v6,0 with MirTarget v4 prediction scores > 80 (high confidence targets),	70	4	0.00963405
M470	Genes down-regulated in RAW264,7 cells (macrophage): control versus stimulated with IFN-b,	70	4	0.00963405
M8871	Genes down-regulated in common lymphoid progenitors versus granulocyte-monocyte progenitors,	152	6	0.00964059
M14817	The process of creating protein oligomers, compounds composed of a small number, usually between three and ten, of identical component monomers, Oligomers may be formed by the polymerization of a number of monomers or the depolymerization of a large protein polymer, [GOC:ai]	249	8	0.00987898
M3335	Genes up-regulated in at least one of three multiple myeloma (MM) cell lines by TSA [PubChem=5562],	249	8	0.00987898
M5470	Genes down-regulated in comparison of dendritic cells (DC) versus B cells,	153	6	0.00993816
M16925	The directed movement of inorganic cations with a valency of two into, out of or within a cell, or between cells, by means of some agent such as a transporter or pore, Inorganic cations are atoms or small molecules with a positive charge which do not contain carbon in covalent linkage, [GOC:mah]	355	10	0.00998425
M14715	Any process that stops, prevents, or reduces the frequency, rate, or extent of T cell mediated immunity, [GOC:add]	13	2	0.0100728
M2432	Genes up-regulated during adipogenic differentiation of 3T3-L1 cells (preadipocyte) and down-regulated by troglitazone [PubChem=5591],	13	2	0.0100728
M24613	NA	13	2	0.0100728
M24705	Any process that increases the rate, frequency, or extent of cell aging, Cell aging is the progression of the cell from its inception to the end of its lifespan, [GOC:BHF, GOC:dph, GOC:tb]	13	2	0.0100728
M24795	The series of events in which an external biotic stimulus is detected and converted into a molecular signal, An external biotic stimulus is defined as one caused or produced by a living organism other than the one being stimulated, [GOC:dos]	13	2	0.0100728
M25770	The lipid bilayer surrounding a multivesicular body, [GOC:mah]	13	2	0.0100728
M6231	NO2-dependent IL 12 Pathway in NK cells	13	2	0.0100728
M9134	Trka Receptor Signaling Pathway	13	2	0.0100728
M12272	Genes up-regulated in PaCa44 and CFPAC1 cells (pancreatic cancer) after treatment with decitabine [PubChem=451668], a DNA hypomethylating agent similar to azacitidine [PubChem=9444],	110	5	0.0100736
M16947	Any process that modulates the frequency, rate, or extent of the production of molecular mediator of immune response, [GOC:add]	110	5	0.0100736
M11098	Any process that results in a change in state or activity of a cell or an organism (in terms of movement, secretion, enzyme production, gene expression, etc,) as a result of a type I interferon stimulus, Type I interferons include the interferon-alpha, beta, delta, episilon, zeta, kappa, tau, and omega gene families, [GOC:add, ISBN:0126896631, PMID:15546383, PMID:16681834]	71	4	0.0101167
M31926	Genes predicted to be targets of miRBase v22 microRNA hsa-miR-6751-3p in miRDB v6,0 with MirTarget v4 prediction scores > 80 (high confidence targets),	71	4	0.0101167
M10248	The series of events required for an organism to receive a sensory stimulus, convert it to a molecular signal, and recognize and characterize the signal, This is a neurological process, [GOC:ai, GOC:dph]	302	9	0.0101337
M15789	Any process that activates or increases the frequency, rate or extent of cell differentiation, [GOC:go_curators]	770	17	0.0101402
M4431	Genes down-regulated in comparison of naive CD4 [GeneID=920] T cells versus naive B cells,	154	6	0.0102422
M7283	Genes up-regulated in monocytes after HCMV infection: untreated versus pre-treated with Ly294002 [PubChem=3973],	154	6	0.0102422
M8794	Genes down-regulated in splenocytes from Foxp3-Fusion-GFP B6 mice: T reg (FOXP3+ [GeneID=50943]) versus T conv (FOXP3- [GeneID=50943]) cells,	154	6	0.0102422
M12065	Genes in the cancer module 66,	412	11	0.0102596
M789	Genes down-regulated in primary fibroblast cell culture point after infection with HCMV (AD169 strain) at 4 h time point that were not down-regulated at the previous time point, 2 h,	201	7	0.0102599
M1476	B lymphocyte early differentiation genes (EDG): top genes down-regulated in tonsil B lymphocytes (TBC) compared to the tonsil plasma cells (TPC),	38	3	0.0102841
M23905	NA	38	3	0.0102841
M3182	Genes up-regulated in comparison of IgD+ B cells versus IgD- B cells,	155	6	0.0105529
M4429	Genes down-regulated in comparison of naive CD8 T cells versus naive B cells,	155	6	0.0105529
M4534	Genes up-regulated in comparison of Jurkat T cells stimulated in the presence of PD-1 versus controls,	155	6	0.0105529
M6890	Genes down-regulated in at least one of three multiple myeloma (MM) cell lines by TSA [PubChem=5562],	252	8	0.0105698
M10572	The formation of a protein homotetramer, a macromolecular structure consisting of four noncovalently associated identical subunits, [GOC:go_curators]	72	4	0.0106148
M25709	A vesicle with a coat formed of the COPII coat complex proteins, The COPII coat complex is formed by the Sec23p/Sec24p and the Sec13p/Sec31p heterodimers, COPII-associated vesicles transport proteins from the rough endoplasmic reticulum to the Golgi apparatus (anterograde transport), [PMID:11252894, PMID:17499046, PMID:22160157, PMID:8004676, Wikipedia:COPII]	72	4	0.0106148
M2860	Genes up-regulated in epithelial lung cancer cell lines over-expressing KRAS [GeneID=3845] gene,	72	4	0.0106148
M15674	Any process that modulates the frequency, rate, or extent of an immune effector process, [GOC:add]	305	9	0.0107638
M12762	A change in the morphology or behavior of a myeloid leukocyte resulting from exposure to an activating factor such as a cellular or soluble ligand, [GOC:add, ISBN:0781735149]	531	13	0.0108394
M4703	Genes down-regulated in comparison of unstimulated dendritic cells (DC) at 0 h versus DCs stimulated with LPS (TLR4 agonist) and R848 for 2 h,	156	6	0.0108701
M5214	Genes down-regulated in comparison of dendritic cells (DC) exposed to L, major versus DCs exposed to M, tuberculosis,	156	6	0.0108701
M7410	Genes down-regulated in immature neuron cell line: control versus interferon alpha (6h),	156	6	0.0108701
M5410	Arachidonic acid metabolism	39	3	0.0110455
M14108	Neighborhood of HPX	73	4	0.0111285
M14743	Any process that activates or increases the frequency, rate, or extent of the production of molecular mediator of immune response, [GOC:add]	73	4	0.0111285
M1604	Genes up-regulated in MEF cells (embryonic fibroblast) upon Cre-lox knockout of DNMT1 [GeneID=1786],	73	4	0.0111285
M215	Selected genes up-regulated in prostate tumors developed by transgenic mice overexpressing VAV3 [GeneID=10451] in prostate epithelium,	73	4	0.0111285
M4370	Genes up-regulated in comparison of lung tissue from wild type mice subjected to ozone for 0 h versus that from TLR4 [GeneID=7099] deficient mice subjected to ozone for 6 h,	157	6	0.0111941
M5286	Genes down-regulated in comparison of macrophages treated with IL25 [GeneID=64806] versus neutrophils treated with IL25 [GeneID=64806],	157	6	0.0111941
M6762	Genes down-regulated in cells from Flt3L Melanom injected mice: splenic DEC205+ dendritic cells versus B lymphocytes,	157	6	0.0111941
M8222	Genes up-regulated in Pmel-1 CD8 T cells: naÃ¯ve versus primed with cognate antigen (gp100) and IL2 [GeneID=3558],	157	6	0.0111941
M9537	Genes up-regulated in skin: wildtype versus IL1R1 [GeneID=3554] knockout,	157	6	0.0111941
M12622	Genes in the cancer module 379,	113	5	0.0112318
M7345	Genes down-regulated in HMC-1 (mast leukemia) cells incubated with the peptide ALL1 versus those then stimulated by T cell membranes,	113	5	0.0112318
M17558	Genes in the cancer module 55,	594	14	0.0113475
M8124	Genes up-regulated in basal subtype of breast cancer samles,	535	13	0.011488
M7626	Genes up-regulated in CD8 T cells: naÃ¯ve versus 1' memory,	158	6	0.0115249
M7951	Genes up-regulated in bone marrow-derived macrophages: wildtype versus PPARG [GeneID=5468] knockout,	158	6	0.0115249
M7539	Genes up-regulated in double positive thymocytes with ELK1 and ELK4 [GeneID=2002	114	5	0.0116373
M8919	Genes down-regulated in CD44 low [GeneID=960] CD8 T cells: wildtype versus RC3H1 [GeneID=149041] knockout,	114	5	0.0116373
M10917	Neighborhood of HPN	74	4	0.011658
M11540	Any process that modulates the frequency, rate or extent of epithelial cell differentiation involved in kidney development, [GOC:mtg_kidney_jan10, GOC:yaf]	14	2	0.0116605
M12139	Genes down-regulated in acute promyelocytic leukemia (APL) patients with mutated FLT3 [GeneID=2322],	14	2	0.0116605
M134	Ras signaling in the CD4+ TCR pathway	14	2	0.0116605
M16118	The formation of an area of close contact between a lymphocyte (T-, B-, or natural killer cell) and a target cell through the clustering of particular signaling and adhesion molecules and their associated membrane rafts on both the lymphocyte and target cell, which facilitates activation of the lymphocyte, transfer of membrane from the target cell to the lymphocyte, and in some situations killing…	14	2	0.0116605
M16355	Ras-Independent pathway in NK cell-mediated cytotoxicity	14	2	0.0116605
M1645	Adipocyte genes induced in 3T3-L1 cells (adipocyte) by constitutively active PPARG [GeneID=5468] or its agonist, TZD [PubChem=5437],	14	2	0.0116605
M190	JNK signaling in the CD4+ TCR pathway	14	2	0.0116605
M25223	Any process that modulates the frequency, rate or extent of microglial cell activation, [GO_REF:0000058, GOC:BHF, GOC:nc, GOC:TermGenie, PMID:19100238]	14	2	0.0116605
M27858	Interleukin-15 signaling	14	2	0.0116605
M4487	Genes in the cancer module 417,	14	2	0.0116605
M5194	Genes down-regulated in comparison of dendritic cells (DC) exposed to L, donovani versus DCs exposed to L, major,	159	6	0.0118625
M8468	Genes up-regulated in activated CD4 [GeneID=920] T cells with MIR17 [GeneID=406952] perturbation: knockout versus over-expression,	159	6	0.0118625
M1920	Genes forming the macrophage-enriched metabolic network (MEMN) claimed to have a causal relationship with the metabolic syndrom traits,	1043	21	0.0119797
M12064	The controlled release of a substance by a cell or a tissue, [GOC:ai]	1244	24	0.012008
M19199	Interacting selectively and non-covalently with any growth factor, proteins or polypeptides that stimulate a cell or organism to grow or proliferate, [GOC:curators]	115	5	0.0120526
M3069	Genes down-regulated during in vitro maturation of CD14+ [GeneID=929] monocytes (day 0) into immature (day 7) and mature dendritic cells (day 14),	115	5	0.0120526
M4466	Genes up-regulated in comparison of neuthrophils versus monocytes,	115	5	0.0120526
M11984	Genes down-regulated in genomically unstable Ewing's sarcoma tumors compared to the stable ones,	75	4	0.0122034
M12491	The change in morphology and behavior of a CD4-positive, alpha-beta T cell resulting from exposure to a mitogen, cytokine, chemokine, cellular ligand, or an antigen for which it is specific, [CL:0000624, GOC:BHF]	75	4	0.0122034
M14008	Any process that stops, prevents, or reduces the frequency, rate or extent of cysteine-type endopeptidase activity, [GOC:obol, GOC:yaf]	75	4	0.0122034
M2752	Genes up-regulated in MCF10A cells (breast cancer) upon knockdown of RBBP8 [Gene ID=RBBP8] gene by RNAi,	75	4	0.0122034
M11696	Any process that modulates the frequency, rate, or extent of leukocyte migration, [GOC:add]	160	6	0.0122071
M15324	Any process that stops, prevents, or reduces the frequency, rate or extent of a multi-organism process, a process in which an organism has an effect on another organism of the same or different species, [GOC:jl]	160	6	0.0122071
M5584	Genes up-regulated in comparison of central memory CD4 [GeneID=920] T cells versus NK cells,	160	6	0.0122071
M9038	Genes up-regulated in macrophages with knockout of HDAC3 [GeneID=8841]: heterozygous versus homozygous,	160	6	0.0122071
M15641	Any process that stops, prevents, or reduces the frequency, rate or extent of the immune response, the immunological reaction of an organism to an immunogenic stimulus, [GOC:ai]	116	5	0.0124779
M18742	Genes whose reduced expression in nasopharyngeal carinoma (NPC) correlated most with the increased expression of EBNA1 [GeneID=3783774], a latent gene of Epstein-Barr virus (EBV),	116	5	0.0124779
M8285	Genes down-regulated in peritoneal cavity B lymphocytes: wildtype versus lupus susceptibility locus Sle2c1,	116	5	0.0124779
M13610	Any biological process involved in the maintenance of the steady-state number of cells within a population of cells, [GOC:isa_complete]	209	7	0.0125232
M13926	A series of molecular signals initiated by the cross-linking of an antigen receptor on a T cell, [GOC:add]	161	6	0.0125586
M9414	Genes up-regulated in CD8A [GeneID=935] dendritic cells: untreated versus poly(IC),	161	6	0.0125586
M2205	Genes up-regulated in immature bone marrow progenitor cells upon knock out of CBFA2T3 [GeneID=863],	313	9	0.0125884
M10453	Any process that modulates the frequency, rate or extent of alpha-beta T cell activation, [GOC:ai]	76	4	0.0127649
M12584	Genes in the cancer module 289,	76	4	0.0127649
M31580	Genes predicted to be targets of miRBase v22 microRNA hsa-miR-541-3p in miRDB v6,0 with MirTarget v4 prediction scores > 80 (high confidence targets),	76	4	0.0127649
M2854	Genes down-regulated in NOMO-1 cells (AML) after knockdown of STK33 [GeneID=65975] by RNAi,	210	7	0.0128296
M2754	Genes down-regulated in small intenstine in PRKCA [GeneID=5578] knockout mice,	117	5	0.0129132
M7508	Genes down-regulated in CD4 [GeneID=920] follicular helper T cells (Tfh) versus non-Tfh,	117	5	0.0129132
M6293	Genes up-regulated in macrophages: untreated versus stimulated by IFNG [GeneID=3458] for 24h,	162	6	0.0129172
M8162	Genes up-regulated in HEK293 cells expressing mutant NOD2 [GeneID=64127]: untreated versus muramyl dipeptide [PubChem=11620162] for 6h,	162	6	0.0129172
M9708	Genes down-regulated in anergic CD4 [GeneID=920] Th1 cells: wildtype versus EGR2 [GeneID=1959] knockout,	162	6	0.0129172
M11889	Any process that modulates the rate, frequency, or extent of vesicle-mediated transport, the directed movement of substances, either within a vesicle or in the vesicle membrane, into, out of or within a cell, [GOC:dph, GOC:tb]	427	11	0.0131373
M5043	Genes down-regulated in comparison of splenic primary CD8 effector T cells at day 8 post-acute infection versus splenic secondary CD8 effector T cells at day 8 post-acute infection,	163	6	0.0132829
M7332	Genes down-regulated in HMC-1 (mast leukemia) cells: Cl-IB-MECA [PubChem=3035850] versus incubated with the ALL1 peptide followed by treatment with Cl-IB-MECA [PubChem=3035850],	163	6	0.0132829
M7637	Genes down-regulated in memory CD8 T cells: 3' versus 4',	163	6	0.0132829
M31562	Genes predicted to be targets of miRBase v22 microRNA hsa-miR-654-5p in miRDB v6,0 with MirTarget v4 prediction scores > 80 (high confidence targets),	77	4	0.0133427
M10473	Any process that modulates the rate, frequency or extent of T cell chemotaxis, T cell chemotaxis is the directed movement of a T cell in response to an external stimulus, [GOC:dph, GOC:tb]	15	2	0.0133502
M13806	The v1LDG down-regulated set: most variable late differentiation genes (LDG) with similar expression patterns in tonsil plasma cells (TPC) and multiple myeloma (MM) samples,	15	2	0.0133502
M16324	The process in which an antigen-presenting cell expresses antigen (peptide or lipid) of endogenous origin on its cell surface in association with an MHC protein complex, [GOC:add, ISBN:0781735149, PMID:15771591, PMID:15928678]	15	2	0.0133502
M16962	Genes down-regulated during transition from L0 (non-tumor, not infected with HCV) to L1 (non-tumor, infected with HCV) in the development of hepatocellular carcinoma,	15	2	0.0133502
M17871	Interacting selectively and non-covalently with the major histocompatibility complex, [GOC:mtg_signal, GOC:vw]	15	2	0.0133502
M2311	Genes down-regulated in RWPE-1 cells (prostate cancer) upon expression of constitutively active form of STAT3 [GeneID=6774],	15	2	0.0133502
M25563	Any process that modulates the frequency, rate or extent of CD8-positive, alpha-beta T cell activation, [GOC:obol]	15	2	0.0133502
M3283	Genes up-regulated by tamoxifen [PubChem=5376] in HMEC-E6 cells (mammary epithelial cells damaged by expression of HPV-16 E6 [GeneID=1489078]),	15	2	0.0133502
M4857	Interferon cluster genes up-regulated in skin tumors treated with imiquimod [PubChem=57469],	15	2	0.0133502
M6162	Genes up-regulated by growing HMEC-E6 cells (mammary epithelial cells damaged by expression of HPV-16 E6 [GeneID=1489078]) in extracellular matrix (ECM),	15	2	0.0133502
M6910	Cytokines and Inflammatory Response	15	2	0.0133502
M2715	Genes down-regulated in MEF cells (embryonic fibroblasts) with knockout of SNF5 [GeneID=6598] gene,	118	5	0.0133588
M13261	Any process that modulates the frequency, rate, or extent of B cell mediated immunity, [GOC:add]	42	3	0.0135209
M950	Genes up-regulated in A549 cells (lung carcinoma) upon infection with RSV (respiratory syncytial virus) and down-regulated by further treatment with ribavirin [PubChem=5064],	42	3	0.0135209
M10998	The process in which a relatively unspecialized myeloid precursor cell acquires the specialized features of any cell of the myeloid leukocyte lineage, [GOC:add, PMID:16551251]	164	6	0.0136559
M3279	Genes down-regulated in comparison of unstimulated peripheral blood mononuclear cells (PBMC) versus PBMC stimulated with YF17D vaccine,	164	6	0.0136559
M4379	Genes up-regulated in comparison of lung tissue from wild type mice subjected to ozone for 0 h versus that from TLR4 [GeneID=7099] deficient mice subjected to ozone for 48 h,	164	6	0.0136559
M6739	Genes down-regulated in T cells: CD4 [GeneID=920] versus CD8,	164	6	0.0136559
M6872	Genes up-regulated during B lymphocyte differentiation: small pre-B II versus large pre-B II,	164	6	0.0136559
M7230	Genes down-regulated in T cells treated with IL21 [GeneID=59067]: 1h versus 24h,	164	6	0.0136559
M8196	Genes down-regulated in double positive thymocytes: HDAC7 [GeneID=51564] knockout versus over-expressing HDAC7 [GeneID=51564] fused with VP16,	164	6	0.0136559
M8730	Genes up-regulated in T cells stimulated by IL2 [GeneID=3558] for 2h: STAT5 double knock-in versus wildtype,	164	6	0.0136559
M9667	Genes up-regulated in CD4 [GeneID=920] T helper cells Th17 (52h): TGFB1 and IL6 [GeneID=7040	164	6	0.0136559
M15565	Up-regulated at 24 h following infection of primary human foreskin fibroblasts with CMV	78	4	0.0139369
M16169	Genes able to induce cell death in an expression cDNA library screen,	78	4	0.0139369
M4633	Genes up-regulated in comparison of CD25- T cells treated with IL4 [GeneID=3565] at day 5 versus untreated CD25- T cells at day 5,	165	6	0.0140361
M8914	Genes up-regulated in dendritic cells: unstimulated versus LPS,	165	6	0.0140361
M23977	The process of creating protein oligomers, compounds composed of a small number, usually between three and ten, of component monomers	375	10	0.0142374
M2351	Genes down-regulated in leukemic progenitor cells expressing activated fusion of ESWR1 and FLI1 [GeneID=2130] [GeneID=2313] compared to normal hematopoetic progenitors,	266	8	0.0142765
M16401	Any apoptotic process in a T cell, a type of lymphocyte whose defining characteristic is the expression of a T cell receptor complex, [CL:0000084, GOC:add, GOC:mtg_apoptosis, ISBN:0781765196]	43	3	0.0144105
M17451	The lipid bilayer surrounding a vesicle transporting substances from the endoplasmic reticulum to the Golgi, [GOC:ai, GOC:ascb_2009, GOC:dph, GOC:tb]	43	3	0.0144105
M5636	Genes down-regulated in hepatocellular carcinoma (HCC) from MYC and E2F1 [GeneID=4609	43	3	0.0144105
M5802	Neighborhood of ITGAL	43	3	0.0144105
M5264	Genes down-regulated in comparison of macrophages exposed to 50 worms/well B, malayi versus macrophages exposed to M, tuberculosis,	166	6	0.0144236
M7612	Genes down-regulated in CD8 T cells: naÃ¯ve versus 3' memory,	166	6	0.0144236
M9272	Genes down-regulated in spleen B lymphocytes versus bone marrow plasma cells,	166	6	0.0144236
M19008	Combining with an extracellular or intracellular peptide to initiate a change in cell activity, [GOC:jl]	79	4	0.0145476
M2889	Genes down-regulated in epithelial kidney cancer cell lines over-expressing an oncogenic form of KRAS [GeneID=3845] gene,	79	4	0.0145476
M464	Genes up-regulated in splenocytes from OT-1 TCR transgenic mice: control versus IL-12 treatment,	79	4	0.0145476
M7226	Genes up-regulated in T cells: control (0h) versus IL21 [GeneID=59067] treatment for 1h,	121	5	0.0147574
M13472	Genes in the cancer module 99,	216	7	0.014782
M14991	Any process that modulates the frequency, rate or extent of the directed movement of a motile cell or organism in response to a specific chemical concentration gradient, [GOC:ai]	167	6	0.0148186
M10614	Any process that results in a change in state or activity of a cell or an organism (in terms of movement, secretion, enzyme production, gene expression, etc,) as a result of a stimulus by the chemical structure of the anion portion of a dissociated acid (rather than the acid acting as a proton donor), The acid chemical may be in gaseous, liquid or solid form, [GOC:go_curators, GOC:rn]	268	8	0.0148747
M15406	Any process that activates or increases the rate or extent of development, the biological process whose specific outcome is the progression of an organism over time from an initial condition (e,g, a zygote, or a young adult) to a later condition (e,g, a multicellular animal or an aged adult), [GOC:ai]	1066	21	0.015027
M10181	Genes in the cancer module 416,	16	2	0.0151393
M10340	Neighborhood of TNFRSF25	16	2	0.0151393
M12692	Genes in the green cluster of protein kinases distinguishing between luminal A and basal breast cancer subtypes,	16	2	0.0151393
M13147	Any process that modulates the rate, frequency, or extent of protein kinase A signaling, PKA signaling is the series of reactions, mediated by the intracellular serine/threonine kinase protein kinase A, which occurs as a result of a single trigger reaction or compound, [GOC:BHF, GOC:dph, GOC:tb]	16	2	0.0151393
M15133	Any process that activates or increases the frequency, rate or extent of natural killer cell activation, [GOC:mah]	16	2	0.0151393
M17016	The portion of the plasma membrane surrounding a filopodium, [GOC:mah]	16	2	0.0151393
M1780	Genes up-regulated by hemizygotic cre-lox knockout of RSP6 [GeneID=81492] in keratinocytes,	16	2	0.0151393
M18641	Interacting selectively and non-covalently with major histocompatibility complex class I molecules	16	2	0.0151393
M1873	Genes down-regulated in bone marrow progenitors by constitutively active NOTCH1 [GeneID=4851],	16	2	0.0151393
M22703	The appearance of a macrophage cytokine due to biosynthesis or secretion following a cellular stimulus, resulting in an increase in its intracellular or extracellular levels, [GOC:BHF, GOC:dph, GOC:rl, GOC:tb]	16	2	0.0151393
M22882	An immune response against bacteria mediated through a body fluid, Examples of this process are the antibacterial humoral responses in Mus musculus and Drosophila melanogaster, [GOC:go_curators, GOC:mtg_sensu]	16	2	0.0151393
M2346	Top 20 up-regulated genes in leukemic progenitor cells expressing activated fusion of ESWR1 and FLI1 [GeneID=2130] [GeneID=2313] compared to normal hematopoetic progenitors,	16	2	0.0151393
M4172	Genes in the cancer module 474,	16	2	0.0151393
M8759	Genes up-regulated genes in cell lines with HDAC2 [GeneID=3066] loss of function (LOS),	80	4	0.015175
M15509	The process in which a relatively unspecialized myeloid precursor cell acquires the specialized features of any cell of the myeloid leukocyte, megakaryocyte, thrombocyte, or erythrocyte lineages, [GOC:add, ISBN:0781735149]	323	9	0.0151826
M3025	Genes down-regulated in effector CD8 T cells at the peak expansion phase (day 8 after LCMV-Armstrong infection) compared to effector CD8 T cells at contraction phase (day 15 after LCMV-Armstrong infection),	168	6	0.015221
M7863	Genes down-regulated in CD4 [GeneID=920] T cells: untreated versus IL1B and IL6 [GeneID=3553	168	6	0.015221
M8698	Genes up-regulated in bone marrow-derived macrophages: heterozygous versus homozygous knockout of MLL4 [GeneID=9757],	168	6	0.015221
M16964	The directed movement of a motile cell or organism towards a higher concentration of a chemical, [GOC:ai, GOC:bf, GOC:isa_complete]	44	3	0.0153325
M373	Genes under-expressed in KRT19-positive [GeneID=3880] hepatocellular carcinoma (HCC),	44	3	0.0153325
M16054	Any process that stops, prevents, or reduces the rate of production of a cytokine, [GOC:add, ISBN:0781735149]	218	7	0.0154775
M4670	Genes down-regulated in comparison of untreated CD4 [GeneID=920] T cells versus the untreated CD8 T cells,	169	6	0.015631
M5104	Genes down-regulated in comparison of untreated CD8+ dendritic cells (DC) at 4 h versus those treated with IFNG [GeneID=3458] at 16 h,	169	6	0.015631
M5249	Genes down-regulated in comparison of macrophages exposed to L, major versus macrophages exposed to 50 worms/well B, malayi,	169	6	0.015631
M6878	Genes down-regulated during B lymphocyte differentiation: large pre-B II versus VPREB1+ [GeneID=7441] pre-B Il,	169	6	0.015631
M7017	Genes down-regulated in IKZF1 [GeneID=10320] knockout: hematopoietic stem cells versus megakaryo-erythrocyte progenitors,	169	6	0.015631
M7324	Genes up-regulated in HMC-1 (mast leukemia) cells: incubated with the peptide ALL1 versus stimulated with T cell membranes,	169	6	0.015631
M8187	Genes down-regulated in B lymphocytes after immunization with: monophosphoryl lipid A versus imiquimod [PubChem=13982876],	169	6	0.015631
M8389	Genes down-regulated in brain microglia versus bone marrow monocytes,	169	6	0.015631
M9407	Genes down-regulated in CD8A [GeneID=925] dendritic cells versus NK cells,	169	6	0.015631
M9534	Genes up-regulated in skin: uninfected versus S, aureus infection,	169	6	0.015631
M2787	Genes up-regulated upon knockdown of PTEN [GeneID=5728] by RNAi,	123	5	0.0157424
M4576	Genes up-regulated in comparison of adult thymic progenitors versus fetal thymic progenitors,	170	6	0.0160486
M5993	Genes down-regulated in macrophages treated by IL6 [GeneID=3569] for 100min: wildtype versus SOCS3 [GeneID=9021],	170	6	0.0160486
M7067	Genes up-regulated in NK cells: primary versus stimulated by high dose of IL2 [GeneID=3558],	170	6	0.0160486
M9004	Genes down-regulated in T conv from lymph node of elderly (retired breeder) mice: wildtype versus PPARG [GeneID=5468] knockout,	170	6	0.0160486
M9196	Genes up-regulated in T reg: NRP1+ [GeneID=8829] versus NRP1- [GeneID=8829],	170	6	0.0160486
M9319	Genes up-regulated in day 7 memory B cells versus day 7 germinal center B cells,	170	6	0.0160486
M2088	Genes down-regulated in ITNK cells (T-lymphocyte progenitors (DN3 cells) reprogrammed to natural killer (NK) cells by ablation of BCL11B [GeneID=64919] gene), compared to the parental DN3 cells,	124	5	0.016251
M2827	Genes up-regulated in Sez-4 cells (T lymphocyte) that were first starved of IL2 [GeneID=3558] and then stimulated with IL21 [GeneID=59067],	124	5	0.016251
M10384	Any cellular process that depends upon or alters the intermediate filament cytoskeleton, that part of the cytoskeleton comprising intermediate filaments and their associated proteins, [GOC:ai]	45	3	0.0162872
M11217	Any process that modulates the occurrence or rate of lymphocyte death by apoptotic process, [GOC:add, GOC:mtg_apoptosis, ISBN:0781765196]	45	3	0.0162872
M13422	Genes up-regulated in basal mammary epithelial cells compared to the luminal ones,	45	3	0.0162872
M14968	Any process that modulates the frequency, rate, or extent of a humoral immune response, [GOC:add]	45	3	0.0162872
M17730	Genes up-regulated in quescent CD34+ [GeneID=8842] cells isolated from peripheral blood of CML (chronic myeloblastic leukemia) patients compared to the dividing cells from normal donors,	45	3	0.0162872
M19292	Ensembl 101 Genes in Cytogenetic Band chr1p36	273	8	0.01645
M6126	Genes down-regulated in CD4 [GeneID=920] T cells activated by anti-CD3 and anti-CD28: TGFB1 [GeneID=7040] and IL-12 (2h) versus untreated (2h),	171	6	0.0164738
M8320	Genes up-regulated in CD4 [GeneID=920] T cells: naÃ¯ve versus activated,	171	6	0.0164738
M10558	Genes up-regulated in peripheral B lymphocytes after incubation with IL4 [GeneID=3565] for 4 h,	82	4	0.0164806
M5051	Ensembl 101 Genes in Cytogenetic Band chr1q23	82	4	0.0164806
M16537	Any process that results in a change in state or activity of a cell or an organism (in terms of movement, secretion, enzyme production, gene expression, etc,) as a result of a purine-containing compound stimulus, [GOC:ef]	125	5	0.0167705
M9585	Genes constituting the ATM-PCC network of transcripts whose expression positively correlated (Pearson correlation coefficient, PCC >= 0,4) with that of ATM [GeneID=472] across a compendium of normal tissues,	1145	22	0.0167758
M3078	Genes up-regulated in comparison of healthy CD4 [GeneID=920] T cells versus healthy myeloid cells,	172	6	0.0169068
M8403	Genes down-regulated in dendritic cells: spleen CD8- versus brain,	172	6	0.0169068
M9480	Genes up-regulated in CD8 T cells at day 30: memory cells after acute infection with LCMV-Armstrong versus exhausted cells during chronic infection with LCMV-Clone 13,	172	6	0.0169068
M13423	Any process that modulates the frequency, rate or extent of cell differentiation, the process in which relatively unspecialized cells acquire specialized structural and functional features, [GOC:go_curators]	1421	26	0.0169317
M10321	Any process that modulates the frequency, rate or extent of collateral sprouting, [GOC:dgh, GOC:dph, GOC:jid, GOC:lm]	17	2	0.0170252
M11392	A series of molecular signals in which a cell uses calcium ions released from an intracellular store to convert a signal into a response, [GOC:bf, GOC:BHF, PMID:20192754]	17	2	0.0170252
M12145	Any process that activates or increases the frequency, rate or extent of T cell mediated cytotoxicity, [GOC:add, ISBN:0781735149]	17	2	0.0170252
M13278	Any process that stops, prevents, or reduces the frequency, rate or extent of T cell death by apoptotic process, [GOC:add, GOC:mtg_apoptosis, ISBN:0781765196]	17	2	0.0170252
M14618	Any process that modulates the rate, frequency or extent of metanephros development, Metanephros development is the process whose specific outcome is the progression of the metanephros over time, from its formation to the mature structure, The metanephros is an endocrine and metabolic organ that filters the blood and excretes the end products of body metabolism in the form of urine, [GOC:mtg_kidn…	17	2	0.0170252
M15520	Any process that results in a change in state or activity of a cell or an organism (in terms of movement, secretion, enzyme production, gene expression, etc,) as a result of a pH stimulus with pH < 7, pH is a measure of the acidity or basicity of an aqueous solution, [GOC:go_curators, GOC:tb, Wikipedia:PH]	17	2	0.0170252
M15578	Any process that activates or increases the frequency, rate or extent of endothelial cell apoptotic process, [GOC:BHF, GOC:mah, GOC:mtg_apoptosis]	17	2	0.0170252
M16201	Genes up-regulated in cancer endometrium samples compared to the normal endometrium,	17	2	0.0170252
M17113	A protein complex that contains a disulfide-linked heterodimer of T cell receptor (TCR) chains, which are members of the immunoglobulin superfamily, and mediates antigen recognition, ultimately resulting in T cell activation, The TCR heterodimer is associated with the CD3 complex, which consists of the nonpolymorphic polypeptides gamma, delta, epsilon, zeta, and, in some cases, eta (an RNA splice…	17	2	0.0170252
M18356	Genes changed in DU-145 cells (prostate cancer) in the absence but not presence of a dominant negative form of AKT1 [GeneID=207] upon exposure to HGF [GeneID=3082] for 6 h,	17	2	0.0170252
M2252	Transcriptionally inactive genes whose promoters (regions between -2 kb to +0,5 kb relative to trascription start sites) where bound by NF-Y transcription factor,	17	2	0.0170252
M26989	Triglyceride catabolism	17	2	0.0170252
M6327	Activation of Csk by cAMP-dependent Protein Kinase Inhibits Signaling through the T Cell Receptor	17	2	0.0170252
M6674	Ensembl 101 Genes in Cytogenetic Band chr7q33	17	2	0.0170252
M6868	Genes up-regulated in bone marrow hematopoietic stem cells (HSC, CD34+ [GeneID=947]) from patients with low risk of myelodysplastic syndrome (MDS) compared with healthy controls,	17	2	0.0170252
M18149	Genes up-regulated in peripheral blood monocytes by HGF [GeneID=3082],	386	10	0.0170913
M2086	Genes up-regulated in ITNK cells (T-lymphocyte progenitors (DN3 cells) reprogrammed to natural killer (NK) cells by ablation of BCL11B [GeneID=64919] gene), compared to the parental DN3 cells,	275	8	0.0171127
M12365	Neighborhood of RING1	83	4	0.0171589
M14635	The appearance of a cytokine due to biosynthesis or secretion following a cellular stimulus contributing to an immune response, resulting in an increase in its intracellular or extracellular levels, [GO_REF:0000022, GOC:add, ISBN:0781735149]	83	4	0.0171589
M1979	GnRH signaling pathway	83	4	0.0171589
M5312	Genes down-regulated in NIH3T3 cells (fibroblasts) transformed by activated KRAS [GeneID=3845] vs those reverted to normal cells upon over-expression of a dominant negative form of CDC25 [GeneID=5923],	46	3	0.0172745
M7602	Genes down-regulated in CD-1 compared to CD-2 cluster of multiple myeloma samples,	46	3	0.0172745
M2686	Genes up-regulated in myometrial cells over-expressing ATF2 [GeneID=1386] gene,	126	5	0.0173009
M16155	Any process that results in a change in state or activity of a cell or an organism (in terms of movement, secretion, enzyme production, gene expression, etc,) as a result of an alcohol stimulus, [GOC:pr, PMID:24014527]	173	6	0.0173476
M377	Genes up-regulated in dendritic cells: wildtype versus NFKB2 [GeneID=4791],	173	6	0.0173476
M4475	Genes up-regulated in comparison of naive CD4 [GeneID=920] CD8 T cells versus unstimulated dendritic cells (DC),	173	6	0.0173476
M5695	Genes down-regulated in comparsion of ActCD4 versus ActCD4TGF (see Fig, 1 in the paper for details),	173	6	0.0173476
M19095	Interacting selectively and non-covalently with a G protein-coupled receptor, [GOC:ceb, GOC:dph]	174	6	0.0177962
M4026	Genes up-regulated in comparison of dendritic cells (DC) stimulated with poly(I:C) (TLR3 agonist) at 8 h versus DC cells stimulated with Gardiquimod (TLR7 agonist) at 8 h,	174	6	0.0177962
M4501	Genes up-regulated in comparison of naive CD4 [GeneID=920] T cells versus unstimulatd dendritic cells (DC),	174	6	0.0177962
M5434	Genes up-regulated in comparison of mast cells versus B cells,	174	6	0.0177962
M7502	Genes down-regulated in CD4 [GeneID=920] T cells: non-Tfh versus Tfh (T follicular helper),	174	6	0.0177962
M8080	Genes up-regulated in lymph node CD4 [GeneID=920] T cells: scurfy (non-functional form of FOXP3 [GeneID=50943]) versus scurfy and IL2 [GeneID=3558] knockout,	174	6	0.0177962
M8690	Genes up-regulated in monocytes (6h): muramyl dipeptide [PubChem=11620162] versus M, tuberculosis 19 kDa lipopeptide,	174	6	0.0177962
M9235	Genes up-regulated in CD8 T cells at day 8 after LCMV infection: untreated versus interferon alpha,	174	6	0.0177962
M9338	Genes up-regulated in follicular B cells versus day 7 memory B cells,	174	6	0.0177962
M12138	Genes up-regulated in erythroid lineage cells by RUNX1-RUNX1T1 [GeneID=861	127	5	0.0178423
M7942	Genes down-regulated in macrophages (12h): control versus rosiglitazone [PubChem=77999],	127	5	0.0178423
M2874	Genes down-regulated in four lineages of epithelial cell lines over-expressing an oncogenic form of KRAS [GeneID=3845] gene,	84	4	0.0178545
M2930	Genes down-regulated in skin after injection of Trypanosoma cruzi (strain Y): wildtype (129S1) versus IFNAR1 [GeneID=3454] knockout,	175	6	0.0182527
M2933	Genes up-regulated in skin after injection of Trypanosoma cruzi (strain Y): wildtype (BALB/c) versus IFNAR1 [GeneID=3454] knockout,	175	6	0.0182527
M4442	Genes up-regulated in comparison of naive B cells versus plasma cells from bone marrow and blood,	175	6	0.0182527
M4462	Genes up-regulated in comparison of monocytes cultured for 1 day versus those cultured for 7 days,	175	6	0.0182527
M4568	Genes up-regulated in comparison of thymic progenitors versus fetal DN2 thymocytes,	175	6	0.0182527
M4948	Genes up-regulated in comparison of monocytes versus myeloid dendritic cells (mDC),	175	6	0.0182527
M7252	Genes up-regulated in thymocytes: cortical versus medullary sources,	175	6	0.0182527
M7286	Genes down-regulated in monocytes after HCMV infection: untreated versus pre-treated with Ly294002 [PubChem=3973],	175	6	0.0182527
M8517	Genes up-regulated in CD8 T cells: over-expressing ID3 [GeneID=3399] versus ID3 [GeneID=3399] knockout,	175	6	0.0182527
M9042	Genes down-regulated in T reg: wildtype versus ADORA2A [GeneID=135],	175	6	0.0182527
M2216	Genes up-regulated in a linear fashion in CD34+ [GeneID=947] cells upon increasing activity levels of STAT5A [GeneID=6776]	47	3	0.0182946
M4406	Genes up-regulated in quiescent vs dividing CD34+ [GeneID=8842] cells isolated from peripheral blood of normal donors,	47	3	0.0182946
M18437	G alpha (q) signalling events	128	5	0.0183948
M4660	Genes up-regulated in comparison of PD-1 high CD8 T cells versus PD-1 low CD8 T cells,	128	5	0.0183948
M17559	Any protein complex that undergoes combination with a hormone, neurotransmitter, drug or intracellular messenger to initiate a change in cell function, [GOC:go_curators]	279	8	0.0184957
M2886	Genes up-regulated in epithelial lung and breast cancer cell lines over-expressing an oncogenic form of KRAS [GeneID=3845] gene,	176	6	0.0187172
M3296	Genes down-regulated in comparison of unstimulated peripheral blood mononuclear cells (PBMC) 1 day after stimulation with YF17D vaccine versus PBMC 7 days after the stimulation,	176	6	0.0187172
M5676	Genes down-regulated in comparison of TconvThy versus TregThy (see Fig, 1 in the paper for details),	176	6	0.0187172
M7457	Genes up-regulated in CD4 [GeneID=920] T cells with STAT3 [GeneID=6774] knockout: medium versus IL6 [GeneID=3569],	176	6	0.0187172
M8102	Genes down-regulated in macrophages stimulated by LPS: IL10 [GeneID=3586] knockout versus IL10 and NFKB1 [GeneID=3586	176	6	0.0187172
M9171	Genes up-regulated in CD4 [GeneID=920] T conv: over-expressing IKZF4 and LEF1 [GeneID=64375	176	6	0.0187172
M16887	Any process that stops, prevents, or reduces the frequency, rate or extent of a response to an external stimulus, [GOC:mah]	280	8	0.0188537
M13333	Genes down-regulated in peripheral blood mononucleocytes by HGF [GeneID=3082] compared to those regulated by CSF2RB (GM-CSF) and IL4 [GeneID=1437	227	7	0.018898
M15588	Genes up-regulated in CD34+ [GeneID=947] hematopoetic cells by expression of NUP98-HOXA9 fusion [GeneID=4928	129	5	0.0189585
M2395	Genes up-regulated in pancreatic islets upon knockout of HNF1A [GeneID=6927],	129	5	0.0189585
M2736	Genes up-regulated in TIG3 cells (fibroblasts) upon knockdown of EED [GeneID=8726] gene,	129	5	0.0189585
M6219	Genes down-regulated in polymorphonuclear leukocytes (24h) infection by A, phagocytophilum: heat killed versus live bacteria,	129	5	0.0189585
M13471	Any process that activates or increases the frequency, rate or extent of alpha-beta T cell proliferation, [GOC:ai]	18	2	0.0190055
M15240	Any process that modulates the rate, frequency, or extent of the production of a cytokine that contributes to the immune response, [GOC:BHF, GOC:dph]	18	2	0.0190055
M15931	The process in which a relatively unspecialized cell acquires specialized features of a melanocyte, [GOC:mah]	18	2	0.0190055
M16270	Reactions triggered in response to the presence of a fungus that act to protect the cell or organism, [GOC:ai]	18	2	0.0190055
M16326	Any process that modulates the frequency, rate or extent of cAMP-dependent protein kinase activity, [GOC:obol]	18	2	0.0190055
M16967	Any process that results in a change in state or activity of a cell or an organism (in terms of movement, secretion, enzyme production, gene expression, etc,) as a result of a nitric oxide stimulus, [GOC:mah, GOC:yaf]	18	2	0.0190055
M19744	Genes up-regulated in quiescent (G0) vs dividing (M) CD34+ [GeneID=8842] cells isolated from peripheral blood of CML (chronic myeloid leukemia) patients,	18	2	0.0190055
M23116	The appearance of interleukin-13 due to biosynthesis or secretion following a cellular stimulus, resulting in an increase in its intracellular or extracellular levels, [GOC:mah]	18	2	0.0190055
M23910	Any process that stops, prevents, or reduces the frequency, rate or extent of phagocytosis, [GOC:ai]	18	2	0.0190055
M29196	Any process that activates or increases the frequency, rate or extent of natural killer cell mediated cytotoxicity, [GOC:add, ISBN:0781735149]	18	2	0.0190055
M19185	Interacting selectively and non-covalently with a cytokine receptor, [GOC:mah, GOC:vw]	177	6	0.0191898
M4050	Genes up-regulated in comparison of dendritic cells (DC) stimulated with LPS (TLR4 agonist) at 6 h versus DC cells stimulated with Gardiquimod (TLR7 agonist) at 6 h,	177	6	0.0191898
M4777	Genes down-regulated in comparison of lineage negative versus CD8 T cells,	177	6	0.0191898
M6186	Genes up-regulated in NOD CD4 CD8 double positive thymocyte transgenic for the BDC2,5 TCR incubated with no peptide 0h versus NOD CD4 CD8 double positive thymocyte transgenic for the BDC2,5 TCR incubated with mimetope negative sel 16h,	177	6	0.0191898
M7649	Genes up-regulated in arthritic (KRN model) CD4 [GeneID=920] T cells: germ free versus specific pathogen free conditions,	177	6	0.0191898
M8584	Genes down-regulated in CD4 [GeneID=920] T cells: healthy versus systemic lupus erythematosus (SLE),	177	6	0.0191898
M9263	Genes down-regulated in CXCR5- BCL6- CD4+ [GeneID=643	177	6	0.0191898
M27285	NA	86	4	0.0192978
M4285	Genes up-regulated in comparison of control conventional dendritic cells (cDC) at 1 h versus cDCs infected with Newcastle disease virus (NDV) at 1 h,	86	4	0.0192978
M9399	Top up-regulated genes from principal component 1 (PCA1) which captures variation between normal plasma cells and tumors arising from aberrant expression of BCL2L1 and MYC [GeneID=598	86	4	0.0192978
M15464	Any process that activates or increases the frequency, rate or extent of cell killing, [GOC:mah]	48	3	0.0193476
M2437	Genes up-regulated in G1ME cells (megakaryocyte/erythroid progenitor lacking GATA1 [GeneID=2623]) upon knockdown of GATA2 [GeneID=2624] by RNAi,	130	5	0.0195335
M3241	Genes up-regulated in comparison of naive B cells versus Ig isotype switched memory B cells,	130	5	0.0195335
M3405	Genes down-regulated in comparison of control microglia cells versus those 6 h after stimulation with IFNG [GeneID=3458],	178	6	0.0196704
M4554	Genes down-regulated in comparison of thymic progenitors versus DN3 thymocytes,	178	6	0.0196704
M4768	Genes down-regulated in comparison of lineage negative versus B cells,	178	6	0.0196704
M6199	Genes down-regulated in polymorphonuclear leukocytes (9h): treated by heat killed HC60 cell (promyelocytic leukemia) lysate versus A, phagocytophilum infection,	178	6	0.0196704
M9899	Genes up-regulated in dendritic cells infected by Leishmania major: 2h versus 24h,	178	6	0.0196704
M10942	The process in which a precursor cell type acquires the specialized features of an alpha-beta T cell, An alpha-beta T cell is a T cell that expresses an alpha-beta T cell receptor complex, [CL:0000789, GOC:ai]	87	4	0.0200458
M2544	Genes up-regulated in liver samples containing tumor thrombi in the major branches of the portal vein at surgery (PT) compared to those from metastasis-free HCC patients (PN) at the time of surgery and at follow-up,	87	4	0.0200458
M27649	Formation of the cornified envelope	87	4	0.0200458
M2847	Genes up-regulated in MCF10A cells vs knockdown of EIF4G1 [GeneID=1981] gene by RNAi,	87	4	0.0200458
M10791	Genes up-regulated in NHEK cells (normal epidermal keratinocytes) after UVB irradiation,	455	11	0.0201044
M4297	Genes up-regulated in comparison of naive CD8 T cells versus effector CD8 IL2RA [GeneID=3559] low T cells at,	131	5	0.0201198
M9233	Genes up-regulated in CD8 T cells with STAT1 [GeneID=6772]: untreated versus interferon alpha,	131	5	0.0201198
M15950	Any process that results in a change in state or activity of a cell or an organism (in terms of movement, secretion, enzyme production, gene expression, etc,) as a result of a nutrient stimulus, [GOC:go_curators]	179	6	0.0201592
M3925	Genes up-regulated in comparison of dendritic cells (DC) stimulated with LPS (TLR4 agonist) at 12 h versus DC cells stimulated with Pam3Csk4 (TLR1/2 agonist) at 12 h,	179	6	0.0201592
M4347	Genes up-regulated in comparison of TregLP versus TconvLP (see Table 1S in the paper for details),	179	6	0.0201592
M4570	Genes up-regulated in comparison of thymic progenitors versus fetal DN3 thymocytes,	179	6	0.0201592
M4607	Genes up-regulated in comparison of CD25+ regulatory T cell (Treg) treated with IL4 [GeneID=3565] at day 10 versus CD25- T cells treated with IL4 [GeneID=3565] at 10 h,	179	6	0.0201592
M8089	Genes down-regulated in myeloid-derived suppressor cells from bone marrow: wildtype versus HDC [GeneID=3067] knockout,	179	6	0.0201592
M9175	Genes up-regulated in CD4 [GeneID=920] T conv over-expressing: GATA1 and SATB1 [GeneID=6304	179	6	0.0201592
M9374	Genes down-regulated in follicular B lymphocytes: wildtype versus BCL6 [GeneID=604] knockout,	179	6	0.0201592
M9489	Genes up-regulated in CD8 T cells during chronic infection with LCMV-Clone 13: effectors at day 6 versus exhausted at day 30,	179	6	0.0201592
M9755	Genes down-regulated in CD4 [GeneID=920] SMARTA effector T cells during acute infection of LCMV: Ly6c int CXCR5+ [GeneID=643] versus Ly6c low CXCR5- [GeneID=643],	179	6	0.0201592
M1999	The 'adult tissue stem' module: genes coordinately up-regulated in a compendium of adult tissue stem cells,	577	13	0.0202714
M10559	Any process that activates or increases the frequency, rate or extent of cation channel activity, [GOC:BHF]	49	3	0.0204335
M32107	Genes predicted to be targets of miRBase v22 microRNA hsa-miR-5681b in miRDB v6,0 with MirTarget v4 prediction scores > 80 (high confidence targets),	49	3	0.0204335
M88	TCR signaling in naÃ¯ve CD8+ T cells	49	3	0.0204335
M14992	Any process that stops, prevents, or reduces the frequency, rate or extent of a response to a stimulus, Response to stimulus is a change in state or activity of a cell or an organism (in terms of movement, secretion, enzyme production, gene expression, etc,) as a result of a stimulus, [GOC:jid]	1305	24	0.0204718
M3381	Genes down-regulated in comparison of Th1 cells versus natural regulatory T cell (Treg),	180	6	0.0206563
M4430	Genes up-regulated in comparison of naive CD4 [GeneID=920] T cells versus naive B cells,	180	6	0.0206563
M7234	Genes up-regulated in T cells treated with IL21 [GeneID=59067]: 1h versus 24h,	180	6	0.0206563
M7282	Genes up-regulated in monocytes: control versus HCMV infection,	180	6	0.0206563
M8569	Genes up-regulated in Th1 cells 15 days post polarization: control versus stimulated with anti-CD3 and anti-CD28,	180	6	0.0206563
M2976	Genes up-regulated in natural T reg versus T conv,	132	5	0.0207176
M7843	Genes down-regulated in T conv cells treated with IL35 versus resting T reg cells,	132	5	0.0207176
M12930	The appearance of immunoglobulin due to biosynthesis or secretion following a cellular stimulus, resulting in an increase in its intracellular or extracellular levels, [GOC:add, ISBN:0781735149]	88	4	0.0208114
M24369	A type of programmed cell death that occurs in the epidermis, morphologically and biochemically distinct from apoptosis, It leads to the formation of corneocytes, i,e, dead keratinocytes containing an amalgam of specific proteins (e,g,, keratin, loricrin, SPR and involucrin) and lipids (e,g,, fatty acids and ceramides), which are necessary for the function of the cornified skin layer (mechanical …	88	4	0.0208114
M7761	Melanogenesis	88	4	0.0208114
M15479	Any process that stops, prevents, or reduces the frequency, rate or extent of cell adhesion, [GOC:go_curators]	232	7	0.0210121
M1062	Antigen Presentation: Folding, assembly and peptide loading of class I MHC	19	2	0.0210776
M13369	Any process that activates or increases the frequency, rate or extent of signaling pathways initiated by the cross-linking of an antigen receptor on a B- or T cell, [GOC:ai]	19	2	0.0210776
M14112	The chemical reactions and pathways resulting in the breakdown of a triglyceride, any triester of glycerol, [ISBN:0198506732]	19	2	0.0210776
M14953	Any process that results in a change in state or activity of a cell or an organism (in terms of movement, secretion, enzyme production, gene expression, etc,) as a result of a lithium (Li+) ion stimulus, [GOC:tb]	19	2	0.0210776
M17754	A macromolecular complex containing separate protein and lipid molecules, Separate in this context means not covalently bound to each other, [GOC:mah]	19	2	0.0210776
M18519	Down-regulated genes in pediatric adrenocortical carcinoma (ACC) compared to the adenoma (ACA) tumors,	19	2	0.0210776
M22634	Any process that increases the rate, frequency, or extent of the chemical reactions and pathways resulting in the formation of glycoproteins, any protein that contains covalently bound glycose (i,e, monosaccharide) residues	19	2	0.0210776
M32628	Genes predicted to be targets of miRBase v22 microRNA hsa-miR-6789-5p in miRDB v6,0 with MirTarget v4 prediction scores > 80 (high confidence targets),	19	2	0.0210776
M4047	Selective expression of chemokine receptors during T-cell polarization	19	2	0.0210776
M3394	Genes down-regulated in comparison of naive CD4 [GeneID=920] T cells versus natural regulatory T cell (Treg),	181	6	0.0211615
M4458	Genes up-regulated in comparison of monocytes cultured for 0 days versus those cultured for 1 day,	181	6	0.0211615
M6242	Genes up-regulated in thymocytes: double negative versus CD4 [GeneID=920] single positive,	181	6	0.0211615
M6949	Genes down-regulated in plasmacytoid dendritic cells (1h): untreated versus influenza virus infection,	181	6	0.0211615
M7147	Genes up-regulated in CD8A- [GeneID=925] splenic dendritic cells: wildtype versus IFNAR1 [GeneID=3454] knockout mice,	181	6	0.0211615
M7175	Genes up-regulated in B lymphocytes from cord blood: naÃ¯ve versus transitional CR2 [GeneID=1380],	181	6	0.0211615
M8849	Genes down-regulated in multipotent progenitors versus granulocyte-monocyte progenitors,	181	6	0.0211615
M100	SHP2 signaling	50	3	0.0215523
M10372	Cancer related genes up-regulated in any of four hepatoma cell lines following 24 h treatment with TSA [PubChem=5562],	50	3	0.0215523
M12294	Viral myocarditis	50	3	0.0215523
M18438	Genes up-regulated in hepatocellular carcinoma (HCC) induced by overexpression of E2F1 [GeneID=1869],	50	3	0.0215523
M32051	Genes predicted to be targets of miRBase v22 microRNA hsa-miR-6822-5p in miRDB v6,0 with MirTarget v4 prediction scores > 80 (high confidence targets),	50	3	0.0215523
M2751	Genes down-regulated in MCF10A cells (breast cancer) upon knockdown of RBBP8 [Gene ID=RBBP8] gene by RNAi,	89	4	0.0215948
M8923	Genes down-regulated in CD4 [GeneID=920] T cells: Th1 versus Th17 negative,	89	4	0.0215948
M3927	Genes up-regulated in comparison of dendritic cells (DC) stimulated with LPS (TLR4 agonist) at 16 h versus DC cells stimulated with Pam3Csk4 (TLR1/2 agonist) at 16 h,	182	6	0.0216752
M6485	Genes down-regulated in monocyte-derived dendritic cells: untreated versus LPS and LPS like antigen from O, planktothrix (3h),	182	6	0.0216752
M7153	Genes up-regulated in CD4 [GeneID=920] T cells versus follicular helper CD4 [GeneID=920] T cells,	182	6	0.0216752
M12671	Genes down-regulated in nsopharyngeal carcinoma relative to the normal tissue,	234	7	0.0219022
M5339	Genes up-regulated in comparison of control polymorphonuclear leukocytes (PMN) at 48 h versus PMN treated with F, tularensis vaccine at 48 h,	134	5	0.0219477
M7411	Genes up-regulated in mature neuron cell line: control versus interferon alpha (12h),	134	5	0.0219477
M3038	Genes up-regulated in comparison of naive CD8 T cells versus memory CD8 T cells,	183	6	0.0221972
M30854	Genes predicted to be targets of miRBase v22 microRNA hsa-miR-4524a-3p in miRDB v6,0 with MirTarget v4 prediction scores > 80 (high confidence targets),	183	6	0.0221972
M3978	Genes down-regulated in comparison of dendritic cells (DC) stimulated with Pam3Csk4 (TLR1/2 agonist) at 16 h versus DC cells stimulated with Gardiquimod (TLR7 agonist) at 16 h,	183	6	0.0221972
M6619	Genes down-regulated in bone marrow-derived macrophages with IL6 [GeneID=3569] knockout and 45 min of stimulation by: LPS versus IL10 [GeneID=3586] and LPS,	183	6	0.0221972
M7293	Genes down-regulated in lymphocytes treated with medium for 2h: T conv versus T reg cells,	183	6	0.0221972
M8073	Genes up-regulated in thymic implants from fetal versus those from adult bone marrow,	183	6	0.0221972
M9020	Genes down-regulated in lymphoid primed multipotent progenitors: wildtype versus LYL1 [GeneID=4066] knockout,	183	6	0.0221972
M15680	A process in which a calcium ion is transported from one side of a membrane to the other by means of some agent such as a transporter or pore, [GOC:mah]	235	7	0.022357
M27640	Keratinization	90	4	0.0223961
M2893	Genes down-regulated in epithelial lung cancer cell lines over-expressing an oncogenic form of KRAS [GeneID=3845] gene,	90	4	0.0223961
M1346	Genes up-regulated in the urogenital sinus (UGS) of day E16 females exposed to the androgen dihydrotestosterone [PubChem=10635] for 6 h,	135	5	0.0225802
M2979	Genes down-regulated in peripheral blood mononclear cells (PBMC) from multiple sclerosis (MS) patient: untreated versus IFNB1 [GeneID=3456],	135	5	0.0225802
M6066	Genes down-regulated in CD4 [GeneID=920] T cells activated by anti-CD3 and anti-CD28: TGFB1 [GeneID=7040] and IL-12 (6h) versus IL4 [GeneID=3565] (6h),	135	5	0.0225802
M9747	Genes down-regulated in follicular helper CD4 [GeneID=920] SMARTA T cells (Tfh): effector during acute infection of LCMV versus memory,	135	5	0.0225802
M11183	Any process that modulates the frequency, rate or extent of a defense response, [GOC:mah]	586	13	0.0226804
M1267	Genes up-regulated in pubertal mammary glands compared to mammary glands from other developmental stages,	51	3	0.0227041
M3126	Leishmania infection	51	3	0.0227041
M7540	Genes in the cancer module 430,	51	3	0.0227041
M17957	Interacting selectively and non-covalently with a sulfur compound, [GOC:pr, GOC:TermGenie]	184	6	0.0227276
M6597	Genes up-regulated in bone marrow-derived macrophages: untreated (0 min) versus LPS (45 min),	184	6	0.0227276
M7168	Genes up-regulated in transitional B lymphocytes: CR2 [GeneID=1380] low versus CR2 [GeneID=1380] high,	184	6	0.0227276
M7515	Genes up-regulated in CD4 [GeneID=920] T cells: non-Tfh versus Tfh (T follicular helper),	184	6	0.0227276
M18581	Interacting selectively and non-covalently with an identical protein or proteins, [GOC:jl]	1388	25	0.0227888
M13453	Genes up-regulated in HT1080 (fibrosarcoma) cells by treatment with interferon beta for 6 h,	91	4	0.0232153
M14612	Any process that modulates the frequency, rate, or extent of leukocyte chemotaxis, [GOC:add]	91	4	0.0232153
M6167	Genes up-regulated in D10,G4,1 T cell line (3h): control versus treated with NMU [GeneID=10874],	136	5	0.0232245
M11534	The process in which relatively unspecialized cells acquire specialized structural and/or functional features that characterize the cells of the metanephros as it progresses from its formation to the mature state, [GOC:mah, GOC:mtg_kidney_jan10]	20	2	0.023239
M11970	NA	20	2	0.023239
M16164	Any process that activates or increases the frequency, rate, or extent of natural killer cell mediated immunity, [GOC:add]	20	2	0.023239
M16637	Genes up-regulated in HET1A cells (esophagus epithelium) engineered to stably express CDX2 [GeneID=1045],	20	2	0.023239
M27555	TNFs bind their physiological receptors	20	2	0.023239
M27920	Interleukin receptor SHC signaling	20	2	0.023239
M10812	Any process that results in a change in state or activity of a cell (in terms of movement, secretion, enzyme production, gene expression, etc,) as a result of a biotic stimulus, a stimulus caused or produced by a living organism, [GOC:mah]	185	6	0.0232665
M3673	Genes up-regulated in comparison of regulatory T cell (Treg) from mice infected with S, mansoni versus T effector cells from the infected mice,	185	6	0.0232665
M4558	Genes down-regulated in comparison of DN2 thymocytes versus DN3 thymocytes,	185	6	0.0232665
M4597	Genes down-regulated in comparison of naive T cells at day 0 versus CD25+ regulatory T cell (Treg) treated with IL4 [GeneID=3565] at day 10,	185	6	0.0232665
M10653	Any process that results in a change in state or activity of a cell (in terms of movement, secretion, enzyme production, gene expression, etc,) as a result of a lipid stimulus, [GOC:mah]	467	11	0.0238104
M7526	Genes down-regulated in double positive thymocytes stimulated by anti-CD3: ELK4 [GeneID=2005] knockout versus ELK1 and ELK4 [GeneID=2002	186	6	0.023814
M3161	Genes up-regulated in comparison of Th1 cells versus Th17 cells,	137	5	0.0238805
M4252	Genes down-regualted in comparison of regulatory T cell (Treg) from CBFB [GeneID=865] deficient mice versus those from wild type animals,	137	5	0.0238805
M5396	Genes down-regulated in comparison of macrophages stimulated with LPS (TLR4 agonist) at 4 h versus neutrophils stimulated with LPS (TLR4 agonist) at 1 h,	137	5	0.0238805
M8021	Genes up-regulated in macrophages (12h): IFNG, TNF [GeneID=3458	137	5	0.0238805
M15077	The process in which a cell in an organism interprets its surroundings, [GOC:go_curators]	92	4	0.0240526
M6805	Genes up-regulated in B lymphocytes expressing IgM - BCR [GeneID=613]: untreated versus anti-HEL,	92	4	0.0240526
M18547	Interacting selectively and non-covalently with an amide, any derivative of an oxoacid in which an acidic hydroxy group has been replaced by an amino or substituted amino group, [GOC:mah]	239	7	0.0242414
M7205	Genes down-regulated in B lymphocytes: memory versus transitional CR2 [GeneID=1380] high,	187	6	0.0243701
M8657	Genes up-regulated in bone marrow-derived macrophages: untreated versus stimulated by IFNG [GeneID=3458],	187	6	0.0243701
M1872	Liver genes - metabolism and xenobiotics,	409	10	0.0244009
M4489	Genes down-regulated in comparison of naive CD8 T cells versus unstimulated neutrophils,	138	5	0.0245484
M24039	NA	93	4	0.0249079
M9121	Genes up-regulated in CD4 T conv over-expressing: FOXP3 [GeneID=50943] versus IKZF4 and FOXP3 [GeneID=64375	188	6	0.0249348
M11008	The process of regulating the proliferation and elimination of lymphocytes such that the total number of lymphocytes within a whole or part of an organism is stable over time in the absence of an outside stimulus, [GOC:add, PMID:15826826, PMID:16319493, PMID:16551252, PMID:16551262]	53	3	0.0251066
M13475	Any process that results in a change in state or activity of a cell or an organism (in terms of movement, secretion, enzyme production, gene expression, etc,) as a result of stimulus by an estrogen, C18 steroid hormones that can stimulate the development of female sexual characteristics, [GOC:jl, ISBN:0198506732]	53	3	0.0251066
M16904	Ensembl 101 Genes in Cytogenetic Band chr4q21	53	3	0.0251066
M17937	Top 100 probe sets contrubuting to the negative side of the 1st principal component	53	3	0.0251066
M7032	Neighborhood of CARD15	53	3	0.0251066
M7545	Genes up-regulated in untreated double positive thymocytes: ELK1 [GeneID=2002] knockout versus ELK1 and ELK4 [GeneID=2002	139	5	0.0252282
M9109	Genes up-regulated in CD4 T conv: control versus over-expression of LEF1 and FOXP3 [GeneID=51176	139	5	0.0252282
M15005	Any process that modulates the frequency, rate or extent of a multi-organism process, a process in which an organism has an effect on another organism of the same or different species, [GOC:jl]	595	13	0.0252976
M10676	Any process that modulates the frequency, rate or extent of actin nucleation, the initial step in the formation of an actin filament in which actin monomers combine to form a new filament, [GOC:ai]	21	2	0.0254875
M12991	Any process that modulates the frequency, rate, or extent of T cell mediated cytotoxicity, [GOC:add, ISBN:0781735149]	21	2	0.0254875
M13762	Any process that modulates the frequency, rate or extent of signaling in response to detection of lipopolysaccharide, [GOC:mah]	21	2	0.0254875
M14041	Any process that activates or increases the frequency, rate or extent of glycoprotein metabolic process, [GO_REF:0000058, GOC:BHF, GOC:rl, GOC:TermGenie, PMID:23544079]	21	2	0.0254875
M18076	Genes in the cancer module 367,	21	2	0.0254875
M19164	Cluster d: genes identifying an intrinsic group in head and neck squamous cell carcinoma (HNSCC),	21	2	0.0254875
M1977	Genes up-regulated in CD4+ [GeneID=920] T lymphocytes by expression of AML1 [GeneID=861] off a viral vector,	21	2	0.0254875
M1981	Genes up-regulated in CD4+ [GeneID=920] T lymphocytes transduced with FOXP3 [GeneID=50943],	21	2	0.0254875
M2326	Neighborhood of WBSCR22	21	2	0.0254875
M27239	WNT ligand biogenesis and trafficking	21	2	0.0254875
M27880	NOTCH3 Intracellular Domain Regulates Transcription	21	2	0.0254875
M5589	Genes up-regulated during differentiation from pre-BI to large pre-BII lymphocyte,	21	2	0.0254875
M7747	IL 2 signaling pathway	21	2	0.0254875
M7919	Genes up-regulated in NIH3T3 cells (fibroblasts) transfrormed by expression of constitutively active (Q63L) form of RHOA [GeneID=387] off plasmid vector	21	2	0.0254875
M15087	The chemical reactions and pathways resulting in the breakdown of lipids, compounds soluble in an organic solvent but not, or sparingly, in an aqueous solvent, [GOC:go_curators]	242	7	0.0257247
M7623	Genes down-regulated in multiple myeloma (MM) cell lines treated with both decitabine [PubChem=451668] TSA [PubChem=5562],	242	7	0.0257247
M17723	Genes down-regulated by 2-methoxyestradiol (2ME2) [PubChem=1573] in the MM,1S cell line (multiple myeloma) sensitive to dexamethasone [PubChem=5743],	94	4	0.0257815
M2127	Neighborhood of FANCC	94	4	0.0257815
M6680	Genes down-regulated in bone marrow-derived macrophages at 180 min of stimulation byLPS: wildtype versus IL6 [GeneID=3469] knockout,	94	4	0.0257815
M4733	Genes down-regulated in comparison of dendritic cells (DC) stimulated with LPS (TLR4 agonist) at 2 h versus DCs stimulated with LPS (TLR4 agonist) at 8 h,	140	5	0.0259201
M12940	Any process that increases the frequency, rate or extent of the chemical reactions and pathways involving phosphorus or compounds containing phosphorus, [GOC:dph, GOC:tb]	856	17	0.0259437
M13088	PPAR signaling pathway	54	3	0.0263572
M16579	Any process that modulates the frequency, rate or extent of lymphocyte migration, [GOC:mah]	54	3	0.0263572
M14669	Any process involved in the maintenance of an internal steady state at the level of the multicellular organism, [GOC:isa_complete]	356	9	0.0265589
M2676	Genes up-regulated in HUVEC cells (endothelium) by treatment with VEGFA [GeneID=7422],	141	5	0.0266239
M2902	Genes up-regulated in epithelial prostate cancer cell lines over-expressing an oncogenic form of KRAS [GeneID=3845] gene,	95	4	0.0266733
M9387	Vascular smooth muscle contraction	95	4	0.0266733
M9524	Down-regulated genes that vary between HNSCC (head and neck squamous cell carcinoma) groups formed on the basis of their level of pathological differentiation: well vs moderately differentiated tumors,	95	4	0.0266733
M16143	Any process that results in a change in state or activity of a cell or an organism (in terms of movement, secretion, enzyme production, gene expression, etc,) as a result of a tumor necrosis factor stimulus, [GOC:mah]	244	7	0.0267475
M7396	Genes down-regulated in the Kras2LA mouse lung cancer model with mutated KRAS [GeneID=3845],	357	9	0.0269779
M2246	Category D genes: p53-independent genes whose expression in the absence of S389 phosphorylation is similar to loss of TP53 [GeneID=7157] in MEF (embryonic fibroblast) cells in response to UV-C irradiation,	192	6	0.027281
M3302	Genes down-regulated in comparison of unstimulated peripheral blood mononuclear cells (PBMC) 3 days after stimulation with YF17D vaccine versus PBMC 7 days after the stimulation,	142	5	0.0273399
M5007	Genes up-regulated in comparison of myeloid dendritic cells (mDC) from LAIV influenza vaccinee pre-vaccination versus those at day 7 post-vaccination,	142	5	0.0273399
M5640	Genes down-regulated in comparison of peripheral blood mononuclear cells (PBMC) from healthy donors versus PBMC from patients with acute influenza infection,	142	5	0.0273399
M18111	Interacting selectively and non-covalently with an identical protein to form a homodimer, [GOC:jl]	666	14	0.027568
M5923	Genes up-regulated by activation of the PI3K/AKT/mTOR pathway,	96	4	0.0275835
M6812	Genes down-regulated in dendritic cells: control versus stimulated with anti-CD209 [GeneID=30835] antibody,	96	4	0.0275835
M15552	Any process that modulates the frequency, rate or extent of the release into the cytosolic compartment of calcium ions sequestered in the endoplasmic reticulum or mitochondria, [GOC:ai, GOC:tb]	55	3	0.0276408
M16674	The assembly of a filopodium, a thin, stiff protrusion extended by the leading edge of a motile cell such as a crawling fibroblast or amoeba, or an axonal growth cone, [GOC:dph, GOC:mah, GOC:tb, PMID:16337369, PMID:18464790]	55	3	0.0276408
M1899	Gene down-regulated by CD40 [GeneID=958] signaling in Ramos cells (EBV negative Burkitt lymphoma),	55	3	0.0276408
M12403	Up-regulated genes discriminating between MSI (microsatellite instability) and MSS (microsatellite stability) colon cancers,	22	2	0.0278205
M13670	A process that is carried out at the cellular level which results in the assembly, arrangement of constituent parts, or disassembly of a pigment granule, [GOC:rc]	22	2	0.0278205
M18697	Providing the environmental signal that initiates the directed movement of a motile cell or organism towards a higher concentration of that signal, [GOC:go_curators, ISBN:0198506732]	22	2	0.0278205
M19026	Combining with a chemoattractant and transmitting the signal across the membrane by activating an associated G-protein	22	2	0.0278205
M26487	Interacting selectively and non-covalently with a C-C chemokine	22	2	0.0278205
M27384	Signaling by Interleukins	359	9	0.0278298
M26640	Interacting selectively and non-covalently with peptides, any of a group of organic compounds comprising two or more amino acids linked by peptide bonds, [GOC:jl]	193	6	0.0278897
M13074	A series of reactions, mediated by the intracellular serine/threonine kinase protein kinase B (also called AKT), which occurs as a result of a single trigger reaction or compound, [GOC:bf, PMID:20517722]	194	6	0.0285073
M15449	The process in which the cytoplasm of the outermost cells of the vertebrate epidermis is replaced by keratin, Keratinization occurs in the stratum corneum, feathers, hair, claws, nails, hooves, and horns, [GOC:dph, GOC:ebc, GOC:sdb_2009, GOC:tb]	97	4	0.028512
M31151	Genes predicted to be targets of miRBase v22 microRNA hsa-miR-30c-2-3p in miRDB v6,0 with MirTarget v4 prediction scores > 80 (high confidence targets),	97	4	0.028512
M31215	Genes predicted to be targets of miRBase v22 microRNA hsa-miR-6788-5p in miRDB v6,0 with MirTarget v4 prediction scores > 80 (high confidence targets),	97	4	0.028512
M31575	Genes predicted to be targets of miRBase v22 microRNA hsa-miR-650 in miRDB v6,0 with MirTarget v4 prediction scores > 80 (high confidence targets),	97	4	0.028512
M6316	Genes up-regulated in macrophages: control versus Sendai virus infection,	144	5	0.0288085
M6746	Genes up-regulated in cells from Flt3L Melanom injected mice: 33D1+ versus CD4 [GeneID=920] T cells,	144	5	0.0288085
M9580	Genes down-regulated in T reg: peripheral lymph nodes versus thymic CD24 low [GeneID=100133941],	144	5	0.0288085
M17386	Costimulation by the CD28 family	56	3	0.0289571
M2777	Genes whose expression peaked at 240 min after stimulation of MCF10A cells with serum,	56	3	0.0289571
M9221	Genes up-regulated in primary fibroblast culture after treatment with interferon alpha for 6 h,	56	3	0.0289571
M12201	The directed movement of a motile cell or organism in response to an external stimulus, [GOC:jl, ISBN:0192801023]	482	11	0.0291186
M14357	Genes having at least one occurence of the transcription factor binding site V$TATA_C (v7,4 TRANSFAC) in the regions spanning up to 4 kb around their transcription starting sites,	195	6	0.0291339
M4371	Genes up-regulated in mice with skin specific knockout of TP53 [GeneID=7157],	544	12	0.0291379
M18816	Interacting selectively and non-covalently with a growth factor receptor, [GOC:mah, GOC:vw]	98	4	0.029459
M2568	Genes up-regulated in lung tissue upon LPS aspiration with mechanical ventilation (MV) compared to control (PBS aspiration without MV),	98	4	0.029459
M4255	Genes up-regulated in comparison of control conventional dendritic cells (cDC) at 0 h versus cDCs infected with Newcastle disease virus (NDV) at 1 h,	98	4	0.029459
M1884	Genes up-regulated in vascular smooth muscle cells (VSMC) by MAPK8 (JNK1) [GeneID=5599],	803	16	0.0295559
M11713	Any process that activates or increases the frequency, rate or extent of the directed movement of a solute from one side of a membrane to the other, [GOC:mah]	145	5	0.0295612
M19511	Genes up-regulated in fibroblasts with defective XPC [GeneID=7508] in response to cisplatin [PubChem=2767],	145	5	0.0295612
M7468	Genes up-regulated in CD4 [GeneID=920] T cells: STAT3 [GeneID=6774] knockout versus wildtype,	145	5	0.0295612
M12121	Any process that modulates the rate, frequency or extent of macrophage derived foam cell differentiation, Macrophage derived foam cell differentiation is the process in which a macrophage acquires the specialized features of a foam cell, A foam cell is a type of cell containing lipids in small vacuoles and typically seen in atherosclerotic lesions, as well as other conditions, [GOC:add, GOC:BHF, …	23	2	0.030236
M13027	Any process that modulates the frequency, rate or extent of the formation of a syncytium, a mass of cytoplasm containing several nuclei enclosed within a single plasma membrane, by the fusion of the plasma membranes of two or more individual cells, [GOC:dph]	23	2	0.030236
M13318	Any process that modulates the frequency, rate or extent of lymphocyte chemotaxis, [GOC:TermGenie]	23	2	0.030236
M14144	Neighborhood of MLANA	23	2	0.030236
M15392	Neighborhood of SNRK	23	2	0.030236
M18725	Interacting selectively and non-covalently with a CCR chemokine receptor, [GOC:ai]	23	2	0.030236
M1970	Genes with intermediate-CpG-density promoters (ICP) bearing the tri-methylation mark at H3K27 (H3K27me3) in MCV8,1 cells (induced pluripotent cells, iPS),	23	2	0.030236
M27553	RHO GTPases Activate NADPH Oxidases	23	2	0.030236
M308	Genes up-regulated in response to both single dose and fractionated radiation that were common to all three cell lines studied,	23	2	0.030236
M7693	Genes in the cancer module 500,	23	2	0.030236
M17693	Genes up-regulated in Daudi cells (B lymphocytes) stably expressing CD5 [GeneID=921] off a plasmid vector,	424	10	0.0302486
M2861	Genes down-regulated in epithelial lung cancer cell lines over-expressing an oncogenic form of KRAS [GeneID=3845] gene,	146	5	0.0303262
M341	Genes down-regulated in tracheal epithelial cells infected with UV inactivated versus intact Sendai virus,	146	5	0.0303262
M5072	Genes up-regulated in comparison of memory CD8 T cells versus naive CD8 T cells,	146	5	0.0303262
M2538	Genes indentified by RNAi screen as regulating infection of THP-1 cells (macrophage) with Mycobacterium tuberculosis,	197	6	0.0304142
M17778	Genes down-regulated in CD34+ [GeneID=947] cells isolated from bone marrow of CML (chronic myelogenous leukemia) patients, compared to those from normal donors,	99	4	0.0304245
M31191	Genes predicted to be targets of miRBase v22 microRNA hsa-miR-30c-1-3p in miRDB v6,0 with MirTarget v4 prediction scores > 80 (high confidence targets),	99	4	0.0304245
M31563	Genes predicted to be targets of miRBase v22 microRNA hsa-miR-3612 in miRDB v6,0 with MirTarget v4 prediction scores > 80 (high confidence targets),	99	4	0.0304245
M5686	Genes down-regulated in MEF cells (embryonic fibroblasts) isolated from RB1 [GeneID=5925] knockout mice: chronic loss of function (LOF) of RB1,	99	4	0.0304245
M10905	The directed movement of metal ions, any metal ion with an electric charge, into, out of or within a cell, or between cells, by means of some agent such as a transporter or pore, [GOC:ai]	611	13	0.0304945
M11489	Genes in the cancer module 15,	425	10	0.0306709
M1578	Genes down-regulated in freshly isolated CD31- [GeneID=5175] (stromal stem cells from adipose tissue) versus the CD31+ (non-stem) counterparts,	198	6	0.0310679
M2164	Leukocyte transendothelial migration	100	4	0.0314085
M19542	Genes in the cancer module 14,	309	8	0.0315175
M10396	The establishment, maintenance and elaboration of a pattern along a line or around a point, [GOC:dph, GOC:go_curators, GOC:isa_complete]	58	3	0.031688
M11558	A cell aging process stimulated in response to cellular stress, whereby normal cells lose the ability to divide through irreversible cell cycle arrest, [GOC:BHF]	58	3	0.031688
M17179	Ensembl 101 Genes in Cytogenetic Band chr16p12	58	3	0.031688
M12701	Genes down-regulated in mice with skin specific knockout of RB1 [GeneID=5925] by Cre-lox,	489	11	0.031868
M4279	Genes down-regulated in comparison of control conventional dendritic cells (cDC) at 0 h versus cDCs infected with Newcastle disease virus (NDV) at 16 h,	148	5	0.0318935
M8146	Genes up-regulated in neutrophils under hypoxia: EGLN3 [GeneID=112399] knockout versus wildtype,	148	5	0.0318935
M12135	Genes down-regulated in apoptotic tissues (neuroepithelium) after MDM4 [GeneID=4194] knockout,	101	4	0.0324111
M2714	Genes up-regulated in primary epithelial breast cancer cell culture over-expressing SRC [GeneID=6714] gene,	101	4	0.0324111
M2956	Genes down-regulated in induced T reg cultured with IL2 [GeneID=3558]: wildtype versus non-functional FOXP3 [GeneID=50943],	101	4	0.0324111
M437	Genes up-regulated in plasmacytoid dendritic cells: wildtype versus TCF4 [GeneID=6925] heterozygous knockout,	101	4	0.0324111
M2718	Genes up-regulated in MEF cells (embryonic fibroblasts) with knockout of SNF5 [GeneID=6598] gene,	149	5	0.0326959
M3627	Genes up-regulated in comparison of unstimulated CD8 T cells at 24 h versus CD8 T cells at 24 h after treatment with trichostatin A (TSA) [PubChem=5562],	149	5	0.0326959
M5591	Genes up-regulated in comparison of central memory CD4 [GeneID=920] T cells versus Th2 cells,	149	5	0.0326959
M6518	Genes up-regulated in epithelial cells (6h): untreated versus interferon alpha and IFNG [GeneID=3458],	149	5	0.0326959
M7543	Genes up-regulated in untreated double positive thymocytes: wildtype versus ELK4 [GeneID=2005] knockout,	149	5	0.0326959
M7758	Genes up-regulated macrophages with MYD88 [GeneID=4615] knockout: untreated versus 12h after M, bovis BCG infection,	149	5	0.0326959
M11420	CTCF: First Multivalent Nuclear Factor	24	2	0.0327315
M11485	Neighborhood of LYN	24	2	0.0327315
M14873	Any biological process involved in the maintenance of the steady-state number of cells within a population of cells in a tissue, [GOC:isa_complete]	24	2	0.0327315
M18724	Genes up-regulated in DU-145 cells (prostate cancer) expressing a dominant negative form of AKT1 [GeneID=207] upon sham-treatment for 6 h (as a control for the HGF [GeneID=3082] experiments),	24	2	0.0327315
M19217	Enables the facilitated diffusion of a sodium ion (by an energy-independent process) involving passage through a transmembrane aqueous pore or channel without evidence for a carrier-mediated mechanism, [GOC:BHF, GOC:mtg_transport, GOC:pr, ISBN:0815340729]	24	2	0.0327315
M22682	The directed movement of a T cell in response to an external stimulus, A T cell is a type of lymphocyte whose defining characteristic is the expression of a T cell receptor complex, [GOC:dph, GOC:tb]	24	2	0.0327315
M23875	The process in which outgrowths develop from the shafts of existing axons, [GOC:dgh, GOC:dph, GOC:jid, GOC:lm]	24	2	0.0327315
M24496	Any process that increases the rate, frequency or extent of granulocyte chemotaxis, Granulocyte chemotaxis is the movement of a granulocyte in response to an external stimulus, [GOC:mah]	24	2	0.0327315
M2542	Genes up-regulated in LSC (leukemic stem) cells compared to LPC (leukemia progenitor) cells from AML (acute myeloid leukemia) tumor samples,	24	2	0.0327315
M491	Genes in the cancer module 288,	24	2	0.0327315
M7421	Neighborhood of RAB7L1	24	2	0.0327315
M15157	Any process that activates or increases the frequency, rate, or extent of peptide secretion, [GOC:add]	201	6	0.0330843
M12728	Any process that activates or increases the frequency, rate or extent of NIK/NF-kappaB signaling, [GOC:TermGenie]	59	3	0.0331023
M1405	Genes up-regulated in germinal center T helper cells compared to other CD4+ [GeneID=920] T lymphocyte types,	59	3	0.0331023
M167	AP-1 transcription factor network	59	3	0.0331023
M17733	The volume enclosed by the membranes of any cisterna or subcompartment of the Golgi apparatus, including the cis- and trans-Golgi networks, [GOC:mah]	59	3	0.0331023
M18168	Genes up-regulated in MEF cells (embryonic fibroblast) isolated from NRAS [GeneID=4893] knockout mice,	59	3	0.0331023
M8803	Genes up-regulated in Foxp3-ires-GFP T reg (FOXP3+ [GeneID=50943]): B6 versus NOD background,	59	3	0.0331023
M16943	Any process that activates or increases the frequency, rate, or extent of leukocyte mediated immunity, [GOC:add]	102	4	0.0334323
M3120	Genes up-regulated in comparison of peripheral mononuclear blood cells (PBMC) versus memory T cells,	150	5	0.0335107
M5105	Genes up-regulated in comparison of TCF7 [GeneID=6932] deficient early thymic progenitors versus the TCF7 [GeneID=6932] sufficient ones,	150	5	0.0335107
M5183	Genes up-regulated in comparison of dendritic cells (DC) exposed to T, gondii versus macrophages exposed to T, gondii,	150	5	0.0335107
M6280	Genes down-regulated in thymic macrophages versus medullary thymic epithelial cells (mTEC),	150	5	0.0335107
M6689	Genes down-regulated in fibroblasts: untreated versus IFNG [GeneID=3458],	150	5	0.0335107
M17786	A vacuole to which materials ingested by endocytosis are delivered, [ISBN:0198506732, PMID:19696797]	752	15	0.0343379
M8309	Genes down-regulated in Va24- NKT cells: naÃ¯ve versus activated,	151	5	0.0343382
M9555	Genes up-regulated in KLRG1 low [GeneID=10219] CD8 T effector cells during infection: ID2 [GeneID=3398] knockout versus ID2 and BCL2L11 [GeneID=3398	151	5	0.0343382
M608	NA	103	4	0.0344721
M7266	Genes down-regulated in double positive thymocytes: TCF3 [GeneID=6929] knockout versus TCF12 [GeneID=6938] knockout,	103	4	0.0344721
M10117	Genes down-regulated in acute myeloid leukemia (AML) patients with mutated NPM1 [GeneID=4869],	203	6	0.0344747
M10693	Neighborhood of GSTM1	60	3	0.0345491
M15615	Genes up-regulated in HT1080 (fibrosarcoma) cells by treatment with interferon gamma for 6 h,	60	3	0.0345491
M19837	Cluster e: genes identifying an intrinsic group in head and neck squamous cell carcinoma (HNSCC),	60	3	0.0345491
M2204	Genes up-regulated in normal ductal and normal lobular breast cells,	60	3	0.0345491
M23113	The appearance of interleukin-1 beta due to biosynthesis or secretion following a cellular stimulus, resulting in an increase in its intracellular or extracellular levels, [GOC:mah]	60	3	0.0345491
M6858	Ensembl 101 Genes in Cytogenetic Band chr6p22	60	3	0.0345491
M29234	NA	435	10	0.0351269
M3060	Genes up-regulated in comparison of memory CD8 T cells versus effector CD8 T cells KLRG1 high [GeneID=10219],	152	5	0.0351782
M5232	Genes down-regulated in comparison of macrophages exposed to L, donovani versus macrophages exposed to L, major,	152	5	0.0351782
M5849	Genes down-regulated in comparison of monocytes treated with anti-TREM1 [GeneID=54210] versus monocytes treated with anti-TREM1 [GeneID=54210] and 5000 ng/ml LPS (TLR4 agonist),	152	5	0.0351782
M7478	Genes up-regulated in periperal blood monocytes (PBMC) from kidney transplant recipients: tolerant versus immunosuppressive therapy,	152	5	0.0351782
M9644	Genes down-regulated in CD4 [GeneID=920] T helper cells (10h): Th0 versus TGFB1 and IL6 [GeneID=7040	152	5	0.0351782
M2857	Genes up-regulated in SKM-1 cells (AML) after knockdown of STK33 [GeneID=65975] by RNAi,	204	6	0.035184
M13947	Any process that stops, prevents, or reduces the frequency, rate or extent of lymphocyte death by apoptotic process, [GOC:add, GOC:mtg_apoptosis, ISBN:0781765196]	25	2	0.0353048
M14086	The series of events in which a biotic stimulus, one caused or produced by a living organism, is received and converted into a molecular signal, [GOC:hb]	25	2	0.0353048
M15319	NA	25	2	0.0353048
M18333	Interacting selectively and non-covalently with an insulin-like growth factor, any member of a group of polypeptides that are structurally homologous to insulin and share many of its biological activities, but are immunologically distinct from it, [ISBN:0198506732]	25	2	0.0353048
M2174	Cluster 5 of aberrantly hypomethylated genes in blasts from AML (acute myeloid leukemia) patients,	25	2	0.0353048
M22665	A series of reactions, mediated by the intracellular serine/threonine kinase protein kinase A, which occurs as a result of a single trigger reaction or compound, [GOC:BHF, GOC:dph, GOC:tb]	25	2	0.0353048
M2300	Genes down-regulated in 9,5 days post coitus (dpc) embryos with COMMD1 [GeneID=150684] knockout compared to normal 9,5 dpc embryos,	25	2	0.0353048
M5091	A gene expression signature found in a subset of cancer patients suggestive of a deregulated immune or inflammatory response,	25	2	0.0353048
M1856	Genes having at least one occurence of the highly conserved motif M168 YTAAYNGCT in the region spanning up to 4 kb around their transcription start sites, The motif does not match any known transcription factor binding site (v7,4 TRANSFAC),	104	4	0.0355307
M31226	Genes predicted to be targets of miRBase v22 microRNA hsa-miR-766-3p in miRDB v6,0 with MirTarget v4 prediction scores > 80 (high confidence targets),	104	4	0.0355307
M16177	Any apoptotic process in a lymphocyte, a leukocyte commonly found in the blood and lymph that has the characteristics of a large nucleus, a neutral staining cytoplasm, and prominent heterochromatin, [CL:0000542, GOC:add, GOC:mtg_apoptosis, ISBN:0781765196]	61	3	0.0360283
M17608	The lipid bilayer surrounding a phagocytic vesicle, [GOC:mah]	61	3	0.0360283
M17919	Neighborhood of TST	61	3	0.0360283
M18988	Low abundance transcripts specific to nasopharyngeal carcinoma (NPC),	61	3	0.0360283
M403	Genes down-regulated in of bone marrow progenitors with MIR223 [GeneID=407008] knockout: 4- versus 8-day cultures,	153	5	0.0360309
M4569	Genes down-regulated in comparison of thymic progenitors versus fetal DN2 thymocytes,	153	5	0.0360309
M2506	Genes up-regulated in the neural crest stem cells (NCS), defined as p75+/HNK1+ [GeneID=4804	105	4	0.0366079
M14602	The series of events in which a stimulus is received by a cell or organism and converted into a molecular signal, [GOC:add, GOC:ai, GOC:dph, GOC:mah]	154	5	0.0368963
M2905	Genes up-regulated in DLD1 cells (colon carcinoma) over-expressing LEF1 [GeneID=51176],	154	5	0.0368963
M4949	Genes down-regulated in comparison of monocytes versus myeloid dendritic cells (mDC),	154	5	0.0368963
M5629	Genes down-regulated in comparison of CD4 [GeneID=920] T cells treated with TGFB1 [GeneID=7040] versus those treated with TGFB3 [GeneID=7043] treated with IL6 [GeneID=3569] and IL23A [GeneID=51561],	154	5	0.0368963
M7633	Genes down-regulated in memory CD8 T cells: 2' versus 4',	154	5	0.0368963
M8303	Genes down-regulated in naÃ¯ve T cells: CD4 [GeneID=920] versus Va24- NKT,	154	5	0.0368963
M7517	Genes up-regulated in the luminal A subtype of breast cancer,	62	3	0.0375396
M9818	Ensembl 101 Genes in Cytogenetic Band chr16q24	62	3	0.0375396
M1742	Genes with promoters bound by FOXP3 [GeneID=50943] in hybridoma cells stimulated by PMA [PubChem=4792] and ionomycin [PubChem=3733],	828	16	0.0375973
M29407	NA	828	16	0.0375973
M6134	Genes down-regulated in mouse embryonic fibroblasts (MEF): untreated versus interferon beta,	106	4	0.0377039
M12656	Any process that modulates the frequency, rate or extent of the controlled release of a substance from a cell or a tissue, [GOC:ai]	566	12	0.037769
M3755	Genes down-regulated in comparison of control dendritic cells (DC) at 0 h versus those stimulated with CpG DNA (TLR9 agonist) at 0,5 h,	155	5	0.0377744
M5242	Genes down-regulated in comparison of macrophages exposed to L, donovani versus macrophages exposed to M, tuberculosis,	155	5	0.0377744
M5437	Genes down-regulated in comparison of mast cells versus B cells,	155	5	0.0377744
M6345	Genes down-regulated in Vd1 gamma delta T cells: LPS versus phorbol myristate acetate and ionomycin [PubChem=4792	155	5	0.0377744
M7616	Genes up-regulated in CD8 T cells: naÃ¯ve versus 3' memory,	155	5	0.0377744
M8843	Genes up-regulated in multipotent progenitors versus pro-B cells,	155	5	0.0377744
M9381	Genes up-regulated in follicular B cells versus marginal zone B cells,	155	5	0.0377744
M2019	Genes with high-CpG-density promoters (HCP) bearing histone H3 trimethylation mark at K27 (H3K27me3) in MEF cells (embryonic fibroblast),	263	7	0.0378726
M16361	Any process that results in a change in state or activity of a cell or an organism (in terms of movement, secretion, enzyme production, gene expression, etc,) as a result of oxidative stress, a state often resulting from exposure to high levels of reactive oxygen species, e,g, superoxide anions, hydrogen peroxide (H2O2), and hydroxyl radicals, [GOC:jl, PMID:12115731]	380	9	0.037948
M12094	Any process that activates or increases the frequency, rate or extent of the release into the cytosolic compartment of calcium ions sequestered in the endoplasmic reticulum or mitochondria, [GOC:ai]	26	2	0.0379538
M13200	Any process that modulates the frequency, rate or extent of B cell differentiation, [GOC:go_curators]	26	2	0.0379538
M13264	The chemical reactions and pathways resulting in the breakdown of neutral lipids, lipids only soluble in solvents of very low polarity, [GOC:ai]	26	2	0.0379538
M16862	An acute inflammatory response that involves non-antibody proteins whose concentrations in the plasma increase in response to infection or injury of homeothermic animals, [ISBN:0198506732]	26	2	0.0379538
M24928	Any process that modulates the frequency, rate or extent of neuroinflammatory response, [GOC:aruk, GOC:bc, PMID:10981966, PMID:11099416, PMID:18164423]	26	2	0.0379538
M29178	Any process that activates or increases the frequency, rate or extent of CD4-positive, alpha-beta T cell differentiation, [GOC:add, GOC:pr, ISBN:0781735149]	26	2	0.0379538
M7223	Trafficking of AMPA receptors	26	2	0.0379538
M18046	The formation of a protein dimer, a macromolecular structure consists of two noncovalently associated identical or nonidentical subunits, [ISBN:0198506732]	965	18	0.0380473
M14583	Genes having at least one occurence of the transcription factor binding site V$MAF_Q6 (v7,4 TRANSFAC) in the regions spanning up to 4 kb around their transcription starting sites,	208	6	0.0381149
M12798	Any process in which a cell, substance or cellular entity, such as a protein complex or organelle, is maintained in a location and prevented from moving elsewhere, [GOC:ai, GOC:dph, GOC:tb]	264	7	0.0385311
M11444	The process in which an antigen-presenting cell expresses peptide antigen in association with an MHC protein complex on its cell surface, including proteolysis and transport steps for the peptide antigen both prior to and following assembly with the MHC protein complex, The peptide antigen is typically, but not always, processed from an endogenous or exogenous protein, [GOC:add, ISBN:0781735149, …	156	5	0.0386653
M4635	Genes down-regulated in comparison of CD25- T cells treated with IL4 [GeneID=3565] at day 5 versus untreated CD25- T cells at day 5,	156	5	0.0386653
M6291	Genes down-regulated in macrophages stimulated by IFNG [GeneID=3458]: 3h versus 24h,	156	5	0.0386653
M6317	Genes down-regulated in macrophages: control versus Sendai virus infection,	156	5	0.0386653
M7306	Genes down-regulated in lymphocytes treated with TNF [GeneID=7124] for 2h: T conv versus T reg cells,	156	5	0.0386653
M8544	Up-regualted genes from the set F (Fig, 5a): specific signature shared by cells expressing AF4-MLL [GeneID=4299	156	5	0.0386653
M9588	Genes down-regulated in thymic T reg: CD24 high [GeneID=100133941] versus CD24 low [GeneID=100133941],	156	5	0.0386653
M2786	Genes down-regulated upon knockdown of PTEN [GeneID=5728] by RNAi,	107	4	0.0388186
M345	Genes down-regulated in plasmacytoid dendritic cells: IL3 [GeneID=3562] versus IL3 [GeneID=3562] and the HIV matrix protein p17,	107	4	0.0388186
M12194	The process in which a relatively unspecialized cell acquires specialized features of an epidermal cell, any of the cells making up the epidermis, [GOC:dph, GOC:go_curators, GOC:mtg_sensu, GOC:sdb_2009, GOC:tb]	209	6	0.0388713
M6830	Genes having at least one occurence of the transcription factor binding site V$CEBP_Q2_01 (v7,4 TRANSFAC) in the regions spanning up to 4 kb around their transcription starting sites,	209	6	0.0388713
M9131	Glycerophospholipid metabolism	63	3	0.0390831
M30920	Genes predicted to be targets of miRBase v22 microRNA hsa-miR-518c-5p in miRDB v6,0 with MirTarget v4 prediction scores > 80 (high confidence targets),	157	5	0.039569
M3894	Genes up-regulated in comparison of dendritic cells (DC) stimulated with CpG DNA (TLR9 agonist) at 12 h versus DC cells stimulated with Gardiquimod (TLR7 agonist) at 12 h,	157	5	0.039569
M5136	Genes up-regulated in comparison of peripheral blood mononuclear cells (PBMC) from healthy donors versus PBMCs from infanct with acute RSV infection,	157	5	0.039569
M5324	Genes down-regulated in comparison of memory CD4 [GeneID=920] T cells from young donors treated with TSST at 72 h versus those from old donors treated with TSST at 72 h,	157	5	0.039569
M5540	Genes down-regulated in comparison of B cells versus basophils,	157	5	0.039569
M6321	Genes down-regulated in spleen from DUSP1 [GeneID=1843] knockout: control versus LPS,	157	5	0.039569
M6652	Genes down-regulated in bone marrow-derived macrophages at 45 min of stimulation by IL6 [GeneID=3469] and LPS: wildtype versus IL10 [GeneID=3486] knockout,	157	5	0.039569
M78	Genes up-regulated in Rh4 cells (alveolar rhabdomyosarcoma, ARMS) after knockdown of the PAX3-FOXO1 [GeneiD=5077	157	5	0.039569
M8739	Genes up-regulated in T cells: control versus IL2 [GeneID=3558] stimulation for 6h,	157	5	0.039569
M9092	Genes up-regulated in CD4 T conv: control versus over-expression of XBP1 [GeneID=7494],	157	5	0.039569
M9784	Genes down-regulated in activated CD8 T cells: wildtype versus MIR155 [GeneID=406947] knockout,	157	5	0.039569
M4722	Genes up-regulated in comparison of dendritic cells (DC) stimulated with LPS (TLR4 agonist) at 2 h versus DCs stimulated with LPS (TLR4 agonist) and R848 for 2 h,	108	4	0.0399521
M8475	Up-regulated genes specific to esophageal adenocarcinoma (EAC) relative to normal tissue,	108	4	0.0399521
M9720	Genes up-regulated in CD4 [GeneID=920] SMARTA T cells: naÃ¯ve versus Ly6c low CXCR5- effector during acute infection of LCMV,	108	4	0.0399521
M16306	Any process that activates or increases the frequency, rate or extent of a defense response, [GOC:mah]	384	9	0.0401278
M5259	Genes down-regulated in comparison of macrophages exposed to T, gondii versus macrophages exposed to M, tuberculosis,	158	5	0.0404854
M5585	Genes down-regulated in comparison of central memory CD4 [GeneID=920] T cells versus NK cells,	158	5	0.0404854
M6269	Genes up-regulated in medullary thymic epithelial cells (mTEC) with AIRE [GeneID=326] knockout: CD80 [GeneID=941] high versus low,	158	5	0.0404854
M7498	Genes down-regulated in CD4 [GeneID=920] follicular helper T cells (Tfh) with SH2D1A [GeneID=4068] knockout versus wildtype Tfh cells,	158	5	0.0404854
M13183	Genes down-regulated in P493-6 cells (B lymphocyte, Burkitt's lymphoma model) by MYC [GeneID=4609] and up-regulated by RNAi knockdown of TFRC [GeneID=7037],	64	3	0.0406584
M2245	Category C genes: p53-independent genes whose expression in the absence of S389 phosphorylation is dissimilar to loss of TP53 [GeneID=7157] in MEF (embryonic fibroblast) cells in response to UV-C irradiation,	64	3	0.0406584
M12319	Any process that activates or increases the frequency, rate or extent of neutrophil migration, [GO_REF:0000058, GOC:TermGenie, PMID:1826836]	27	2	0.0406764
M13320	Renal process involved in the maintenance of an internal steady state of water in the body, [GOC:mtg_cardio]	27	2	0.0406764
M13516	The process in which a relatively unspecialized cell acquires the specialized features of a pigmented cell, such as a melanocyte, [GOC:dgh]	27	2	0.0406764
M18968	Genes down-regulated in monocytes isolated from peripheral blood samples of Sezary syndrom patients compared to those from healthy normal donors,	27	2	0.0406764
M234	IL2 signaling events mediated by STAT5	27	2	0.0406764
M27856	Triglyceride metabolism	27	2	0.0406764
M290	IL12 signaling mediated by STAT4	27	2	0.0406764
M29283	Any process that modulates the frequency, rate, or extent of neutrophil chemotaxis, Neutrophil chemotaxis is the directed movement of a neutrophil cell, the most numerous polymorphonuclear leukocyte found in the blood, in response to an external stimulus, usually an infection or wounding, [GOC:dph, GOC:tb]	27	2	0.0406764
M3146	Genes with promoters bound by FOXP3 [GeneID=50943], dependent on it, and up-regulated in hybridoma cells stimulated by PMA [PubChem=4792] and ionomycin [PubChem=3733],	27	2	0.0406764
M5392	Genes up-regulated in NIH3T3 cells (fibroblasts) after treatment with Y27632 [PubChem=123862], an inhibitor of ROCK proteins	27	2	0.0406764
M10407	Any process that results in a change in state or activity of a cell or an organism (in terms of movement, secretion, enzyme production, gene expression, etc,) as a result of an organophosphorus stimulus, Organophosphorus is a compound containing phosphorus bound to an organic molecule	109	4	0.0411043
M2740	Genes down-regulated in TIG3 cells (fibroblasts) upon knockdown of SUZ12 [GeneID=23512] gene,	109	4	0.0411043
M7592	Genes up-regulated in CD11b+ cells from spleen of BALB/c mice bearing C26GM colon carcinoma versus CD11b+ cells from bone marrow of healthy BALB/c mice,	109	4	0.0411043
M5702	Fetal liver genes - metabolism and xenobiotics,	326	8	0.0411759
M4873	Genes having at least one occurence of the transcription factor binding site V$OLF1_01 (v7,4 TRANSFAC) in the regions spanning up to 4 kb around their transcription starting sites,	212	6	0.0411978
M5026	Genes down-regulated in comparison of SP1 thymocytes versus SP3 thymocytes,	159	5	0.0414148
M5792	Genes with increased copy number that correlates with increased expression across six different lung adenocarcinoma cell lines,	159	5	0.0414148
M9238	Genes up-regulated in pancreatic CD8 T cells from mice with: type 1 diabetes mellitus versus healthy controls,	159	5	0.0414148
M9570	Genes down-regulated in T reg from: peripheral lymph nodes versus thymic precursors,	159	5	0.0414148
M9749	Genes down-regulated in CD4 [GeneID=920] SMARTA effector T cells during acute infection of LCMV: follicular helper (Tfh) versus Ly6c int CXCR5+ [GeneID=643],	159	5	0.0414148
M9886	Genes up-regulated in CD4 [GeneID=920] T cells: unstimulated versus activated,	159	5	0.0414148
M12069	A change in the morphology or behavior of a cell resulting from exposure to an activating factor such as a cellular or soluble ligand, leading to the initiation or perpetuation of an immune response, [GO_REF:0000022, GOC:add, ISBN:0781735149]	575	12	0.0417761
M18151	Enables the transfer of a single solute from one side of a membrane to the other by a mechanism involving conformational change, either by facilitated diffusion or in a membrane potential dependent process if the solute is charged, [GOC:mtg_transport, ISBN:0815340729]	269	7	0.0419367
M31779	Genes predicted to be targets of miRBase v22 microRNA hsa-miR-134-3p in miRDB v6,0 with MirTarget v4 prediction scores > 80 (high confidence targets),	65	3	0.0422655
M10023	Genes down-regulated in NK cells versus B lymphocytes,	110	4	0.0422752
M31301	Genes predicted to be targets of miRBase v22 microRNA hsa-miR-3921 in miRDB v6,0 with MirTarget v4 prediction scores > 80 (high confidence targets),	110	4	0.0422752
M15957	The synthesis or release of any molecular mediator of the immune response, resulting in an increase in its intracellular or extracellular levels, [GO_REF:0000022, GOC:add, ISBN:0781735149]	160	5	0.0423569
M3132	Genes down-regulated in comparison of untreated macrophages versus those cultured with M-CSF [GeneID=1435], IFNG [GeneID=3458] and Pam3Cys (TLR2 agonist),	160	5	0.0423569
M5385	Genes down-regulated in comparison of memory CD4 [GeneID=920] T cells versus B cells,	160	5	0.0423569
M6337	Genes up-regulated in Vd2 gamma delta T cells: untreated versus LPS,	160	5	0.0423569
M9145	Genes down-regulated in CD4 T conv over-expressing: FOXP3 [GeneID=50943] versus SATB1 and FOXP3 [GeneID=6304	160	5	0.0423569
M9659	Genes down-regulated in CD4 [GeneID=920] T helper cells Th0: 1h versus 10h,	160	5	0.0423569
M9696	Genes up-regulated in CD4 [GeneID=920] T helper cells Th17 treated with TGFB1 and IL6 [GeneID=7040	160	5	0.0423569
M5918	Ensembl 101 Genes in Cytogenetic Band chr6p21	214	6	0.0427968
M4588	Genes up-regulated in comparison of naive T cells at day 0 versus CD25+ regulatory T cell (Treg) treated with IL4 [GeneID=3565] at day 5,	161	5	0.043312
M5211	Genes up-regulated in comparison of dendritic cells (DC) exposed to L, major versus DCs exposed to 5 worms/well B, malayi,	161	5	0.043312
M6272	Genes down-regulated in cortical thymic epithelial cells (cTEC) versus thymic dendritic cells,	161	5	0.043312
M15089	Any process that activates or increases the frequency, rate or extent of the chemical reactions and pathways involving lipids, [GOC:go_curators]	111	4	0.043465
M23303	Any process that activates or increases the frequency, rate or extent of the directed movement of ions from one side of a membrane to the other, [GOC:mah]	111	4	0.043465
M4208	Genes up-regulated in comparison of CD4 [GeneID=920] T cells treated with IL4 [GeneID=3565] and anti-IL12 at 1 h versus the untreated cells at 1 h,	111	4	0.043465
M8819	Genes up-regulated in Foxp3-ires-GFP T conv (FOXP3- [GeneID=50943]): B6 versus NOD background,	111	4	0.043465
M11546	Any process that activates or increases the rate or extent of B cell proliferation, [GOC:mah]	28	2	0.0434704
M13093	Any process that activates or increases the frequency, rate or extent of epithelial cell apoptotic process, [GO_REF:0000058, GOC:TermGenie, PMID:19137015]	28	2	0.0434704
M13904	The process whose specific outcome is the progression of a nephron in the metanephros over time, from its formation to the mature structure, A nephron is the functional unit of the kidney, [GOC:mtg_kidney_jan10]	28	2	0.0434704
M16316	Any process that activates or increases the frequency, rate, or extent of myeloid leukocyte mediated immunity, [GOC:add]	28	2	0.0434704
M22203	The directed killing of a target cell by a T cell through the release of granules containing cytotoxic mediators or through the engagement of death receptors, [GOC:add, GOC:pr, ISBN:0781735149, PMID:11911826]	28	2	0.0434704
M24660	The process in which a relatively unspecialized cell acquires the specialized features of a foam cell, A foam cell is a type of cell containing lipids in small vacuoles and typically seen in atherosclerotic lesions, as well as other conditions, [GOC:add, GOC:BHF, GOC:dph, GOC:tb]	28	2	0.0434704
M25480	Any process that activates or increases the frequency, rate or extent of T cell migration, [GOC:mah]	28	2	0.0434704
M4965	Top 40 genes from cluster 6 of acute myeloid leukemia (AML) expression profile	28	2	0.0434704
M7601	Ensembl 101 Genes in Cytogenetic Band chr9p24	28	2	0.0434704
M10345	The chemical reactions and pathways involving phosphatidylcholines, any of a class of glycerophospholipids in which the phosphatidyl group is esterified to the hydroxyl group of choline, They are important constituents of cell membranes, [ISBN:0198506732]	66	3	0.0439041
M10490	The process whose specific outcome is the progression of the metanephros over time, from its formation to the mature structure, In mammals, the metanephros is the excretory organ of the fetus, which develops into the mature kidney and is formed from the rear portion of the nephrogenic cord, The metanephros is an endocrine and metabolic organ that filters the blood and excretes the end products of…	66	3	0.0439041
M14004	A series of molecular signals initiated by the binding of interferon-gamma to a receptor on the surface of a cell, and ending with regulation of a downstream cellular process, e,g, transcription, Interferon gamma is the only member of the type II interferon found so far, [GOC:add, GOC:dph, GOC:signaling]	66	3	0.0439041
M18153	Genes co-regulated in uterus during a time course response to progesterone [PubChem=5994]: SOM cluster 9,	66	3	0.0439041
M14200	A multicellular organism process which involves another multicellular organism of the same or different species, [GOC:jl]	162	5	0.04428
M4350	Genes down-regulated in comparison of lung tissue from wild type mice versus that from TLR4 [GeneID=7099] deficient animals,	162	5	0.04428
M5378	Genes up-regulated in comparison of memory CD4 [GeneID=920] T cells versus Th1 cells,	162	5	0.04428
M5932	Genes defining inflammatory response,	162	5	0.04428
M6324	Genes down-regulated in untreated spleen: DUSP1 [GeneID=1843] knockout versus wildtype,	162	5	0.04428
M6713	Genes up-regulated in endothelial cells: untreated versus IFNG [GeneID=3459] and B, burgdoferi,	162	5	0.04428
M8328	Genes up-regulated in naÃ¯ve CD4 [GeneID=920] Tcells versus T conv cells,	162	5	0.04428
M9028	Genes down-regulated in KLRG1- [GeneID=10219] T reg:SELL high CD69- [GeneID=6402	162	5	0.04428
M9515	Genes down-regulated in CD8 T effectors at acute infection with LCMV-Armstrong: day 6 versus day 15,	162	5	0.04428
M9548	Genes down-regulated in KLRG1 low [GeneID=10219] CD8 T effector cells during infection: wildtype versus ID2 and BCL2L11 [GeneID=3398	162	5	0.04428
M9662	Genes down-regulated in CD4 [GeneID=920] T helper cells Th0: 1h versus 20h,	162	5	0.04428
M9677	Genes down-regulated in CD4 [GeneID=920] T helper cells Th17 treated with TGFB1 and IL6 [GeneID=7040	162	5	0.04428
M30768	Genes predicted to be targets of miRBase v22 microRNA hsa-miR-7151-3p in miRDB v6,0 with MirTarget v4 prediction scores > 80 (high confidence targets),	216	6	0.0444345
M8646	Genes down-regulated both in group C and D of tumors arising from overexpression of BCL2L1 and MYC [GeneID=598	216	6	0.0444345
M2732	Genes up-regulated in TIG3 cells (fibroblasts) upon knockdown of BMI1 [GeneID=648] gene,	112	4	0.0446734
M31287	Genes predicted to be targets of miRBase v22 microRNA hsa-miR-4653-5p in miRDB v6,0 with MirTarget v4 prediction scores > 80 (high confidence targets),	112	4	0.0446734
M7537	Genes up-regulated in double positive thymocytes with ELK1 [GeneID=2002] knockout: untreated versus stimulated by anti-CD3,	112	4	0.0446734
M3093	Genes down-regulated in comparison of healthy CD4 [GeneID=920] T cells versus systemic lupus erythematosus CD4 [GeneID=920] T cells,	163	5	0.0452609
M3529	Genes up-regulated in comparison of naive CD8 T cells from ELF4 [GeneID=2000] defficient mice versus those from wild type animals,	163	5	0.0452609
M4233	Genes down-regulated in comparison of CD4 [GeneID=920] T cells treated with IL4 [GeneID=3565] and anti-IL12 at 72 h versus the untreated cells at 72 h,	163	5	0.0452609
M8200	Genes up-regulated in double positive thymocytes: wildtype versus over-expressing HDAC7[GeneID=51564] fused with VP16,	163	5	0.0452609
[truncated: 79 more rows]
