# Supplementary material for: Identification of Long Noncoding RNAs Involved in Eyelid Pigmentation of Hereford Cattle
Source: Front Genet. 2022 May 4;13:864567. doi: 10.3389/fgene.2022.864567 (PMC9114348; doi:10.3389/fgene.2022.864567)
Supplement: Supplementary file 6 [file DataSheet3.XLSX]

## Sheet: Supplementary Data S3
Supplementary Data S3
List of target genes of differentially expressed lncRNA.
Target genes	Target gene name	lncRNAs	Correlation (R)
ENSBTAG00000035054	COL9A1	TCONS_00106295	-0.804259
ENSBTAG00000007440	MLANA	TCONS_00106295	-0.794589
ENSBTAG00000017528	SNAI3	TCONS_00106295	-0.781107
ENSBTAG00000006472	GPR143	TCONS_00106295	-0.77255
ENSBTAG00000002361	TMCC2	TCONS_00106295	-0.724496
ENSBTAG00000035054	COL9A1	ALDBBTAT0000004273	-0.722208
ENSBTAG00000007440	MLANA	ALDBBTAT0000004273	-0.719961
ENSBTAG00000030343	FGF23	TCONS_00012383	-0.711276
ENSBTAG00000009059	PITX2	TCONS_00106295	-0.701271
ENSBTAG00000045925	CITED1	ALDBBTAT0000004273	-0.701078
ENSBTAG00000005985	CBLN2	TCONS_00106295	-0.68709
ENSBTAG00000053310	C1QTNF9	TCONS_00106295	-0.682783
ENSBTAG00000015681	RGR	TCONS_00091890	-0.680686
ENSBTAG00000035054	COL9A1	TCONS_00019904	-0.678053
ENSBTAG00000019792	SLC16A9	TCONS_00034105	-0.665896
ENSBTAG00000002773		TCONS_00088900	-0.660525
ENSBTAG00000007440	MLANA	TCONS_00022289	-0.658374
ENSBTAG00000045925	CITED1	TCONS_00106295	-0.653434
ENSBTAG00000006273	SULT4A1	TCONS_00034105	-0.643866
ENSBTAG00000035054	COL9A1	TCONS_00073858	-0.642921
ENSBTAG00000026181	UGT1A1	ALDBBTAT0000004273	-0.641794
ENSBTAG00000007440	MLANA	TCONS_00019904	-0.639869
ENSBTAG00000008343		TCONS_00034105	-0.638518
ENSBTAG00000051072	AQP4	TCONS_00088900	-0.637902
ENSBTAG00000005985	CBLN2	ALDBBTAT0000004273	-0.637423
ENSBTAG00000033803	FABP7	ALDBBTAT0000004273	-0.634555
ENSBTAG00000035054	COL9A1	TCONS_00043692	-0.627729
ENSBTAG00000006273	SULT4A1	TCONS_00106295	-0.626429
ENSBTAG00000055118	VPREB1	TCONS_00091890	-0.622224
ENSBTAG00000015681	RGR	TCONS_00088900	-0.622203
ENSBTAG00000002069	BOLA	TCONS_00091890	-0.617662
ENSBTAG00000053310	C1QTNF9	TCONS_00019904	-0.611846
ENSBTAG00000016012	WNT3	TCONS_00034105	-0.608107
ENSBTAG00000047121		TCONS_00091890	-0.604528
ENSBTAG00000054765	PGLYRP4	TCONS_00088900	-0.604029
ENSBTAG00000004273	CST7	TCONS_00083598	0.600239
ENSBTAG00000007440	MLANA	TCONS_00012383	0.600264
ENSBTAG00000003707	GRAP	ALDBBTAT0000001157	0.600685
ENSBTAG00000011543	PDCD1	TCONS_00049172	0.601565
ENSBTAG00000039446		TCONS_00019904	0.602382
ENSBTAG00000006239		ALDBBTAT0000006080	0.602681
ENSBTAG00000046408	FAM124A	TCONS_00050276	0.602744
ENSBTAG00000048395		TCONS_00094781	0.60422
ENSBTAG00000003152	IFI27	TCONS_00085507	0.605421
ENSBTAG00000046725	TNNC2	TCONS_00111452	0.605553
ENSBTAG00000026489	TNFRSF13C	TCONS_00083598	0.606092
ENSBTAG00000039122	PLA2G5	TCONS_00106295	0.60656
ENSBTAG00000006354		TCONS_00034105	0.606659
ENSBTAG00000011543	PDCD1	TCONS_00034105	0.607102
ENSBTAG00000031825		TCONS_00106295	0.607506
ENSBTAG00000016315	COTL1	ALDBBTAT0000001157	0.608374
ENSBTAG00000053310	C1QTNF9	TCONS_00091890	0.608456
ENSBTAG00000003152	IFI27	TCONS_00049172	0.608893
ENSBTAG00000053497	GNLY	TCONS_00106295	0.61005
ENSBTAG00000031750	PLAC8B	TCONS_00040637	0.611444
ENSBTAG00000027246		ALDBBTAT0000001157	0.61202
ENSBTAG00000048395		ALDBBTAT0000006080	0.612237
ENSBTAG00000008154	LIMD2	TCONS_00083598	0.612267
ENSBTAG00000053980		TCONS_00083598	0.613284
ENSBTAG00000004273	CST7	ALDBBTAT0000001157	0.616032
ENSBTAG00000038737	P2RY6	TCONS_00034105	0.616533
ENSBTAG00000027204		TCONS_00043692	0.617624
ENSBTAG00000046408	FAM124A	TCONS_00091890	0.619061
ENSBTAG00000037634		TCONS_00083598	0.622565
ENSBTAG00000050485		TCONS_00022289	0.622754
ENSBTAG00000012684	CCL19	TCONS_00049172	0.622916
ENSBTAG00000039122	PLA2G5	TCONS_00034105	0.623514
ENSBTAG00000039446		TCONS_00073858	0.624536
ENSBTAG00000012684	CCL19	TCONS_00034105	0.62504
ENSBTAG00000004019	PMEL	TCONS_00091890	0.626543
ENSBTAG00000014016	IKZF1	TCONS_00083598	0.626566
ENSBTAG00000031750	PLAC8B	TCONS_00085507	0.628508
ENSBTAG00000027204		TCONS_00083598	0.628919
ENSBTAG00000016315	COTL1	TCONS_00106295	0.630393
ENSBTAG00000022394		TCONS_00085507	0.630924
ENSBTAG00000053806		ALDBBTAT0000004273	0.631497
ENSBTAG00000008154	LIMD2	TCONS_00085507	0.635958
ENSBTAG00000005985	CBLN2	TCONS_00012383	0.637637
ENSBTAG00000006037	WISP2	TCONS_00012383	0.639548
ENSBTAG00000003152	IFI27	TCONS_00034105	0.639952
ENSBTAG00000027204		TCONS_00085507	0.640548
ENSBTAG00000022394	SAA2	ALDBBTAT0000004273	0.641499
ENSBTAG00000039122	PLA2G5	TCONS_00049172	0.642386
ENSBTAG00000008021		TCONS_00019904	0.642637
ENSBTAG00000005596	IGFBP2	TCONS_00094781	0.64476
ENSBTAG00000003140	CRYGS	TCONS_00073858	0.645443
ENSBTAG00000008021		TCONS_00106295	0.646718
ENSBTAG00000054765	PGLYRP4	TCONS_00073858	0.646891
ENSBTAG00000048395		TCONS_00019904	0.648393
ENSBTAG00000026489	TNFRSF13C	TCONS_00085507	0.649747
ENSBTAG00000017425	GJB2	TCONS_00106295	0.650629
ENSBTAG00000046408	FAM124A	TCONS_00088900	0.650896
ENSBTAG00000052516	CDA	TCONS_00106295	0.651458
ENSBTAG00000048395		ALDBBTAT0000004273	0.652505
ENSBTAG00000009059	PITX2	TCONS_00091890	0.65285
ENSBTAG00000022394		TCONS_00106295	0.65386
ENSBTAG00000053497	GNLY	ALDBBTAT0000004273	0.655332
ENSBTAG00000004119	NEUROD2	TCONS_00088900	0.658007
ENSBTAG00000007554	IFI6	TCONS_00019904	0.660308
ENSBTAG00000048395		TCONS_00106295	0.662123
ENSBTAG00000017427	FAM180A	TCONS_00088900	0.664051
ENSBTAG00000003707	GRAP	TCONS_00085507	0.664068
ENSBTAG00000003961	SNX20	TCONS_00106295	0.667294
ENSBTAG00000007554	IFI6	TCONS_00106295	0.66822
ENSBTAG00000015133	CCR7	TCONS_00034105	0.668699
ENSBTAG00000006037	WISP2	TCONS_00109545	0.669148
ENSBTAG00000009902	AKR1B1	ALDBBTAT0000006080	0.670033
ENSBTAG00000007626	IL2RG	TCONS_00034105	0.670169
ENSBTAG00000000177	MSLN	TCONS_00019904	0.673261
ENSBTAG00000002773		TCONS_00034105	0.674279
ENSBTAG00000017427	FAM180A	TCONS_00091890	0.674304
ENSBTAG00000007927	SLAMF1	TCONS_00034105	0.677003
ENSBTAG00000050062		TCONS_00083598	0.68018
ENSBTAG00000012737	GPR65	TCONS_00034105	0.680907
ENSBTAG00000031750	PLAC8B	ALDBBTAT0000001157	0.682204
ENSBTAG00000045854		TCONS_00034105	0.682237
ENSBTAG00000011543	PDCD1	TCONS_00040637	0.684734
ENSBTAG00000004119	NEUROD2	TCONS_00091890	0.685495
ENSBTAG00000016209	SLURP1	TCONS_00106295	0.686807
ENSBTAG00000003454	RGS20	TCONS_00034105	0.687087
ENSBTAG00000003152	IFI27	TCONS_00106295	0.687736
ENSBTAG00000006549	CALHM6	TCONS_00034105	0.688022
ENSBTAG00000020116	JSP.1	TCONS_00073858	0.689489
ENSBTAG00000016821	SNX22	TCONS_00083598	0.691285
ENSBTAG00000014707	ISG15	TCONS_00094682	0.692954
ENSBTAG00000016766	TMEM176B	TCONS_00083598	0.697395
ENSBTAG00000031017		ALDBBTAT0000004273	0.700175
ENSBTAG00000022394		TCONS_00040637	0.704
ENSBTAG00000009876	C4BPA	ALDBBTAT0000006080	0.704467
ENSBTAG00000000432		ALDBBTAT0000001157	0.70458
ENSBTAG00000001197	SLAMF7	TCONS_00083598	0.704976
ENSBTAG00000005759	PLA2G2A	TCONS_00034105	0.705426
ENSBTAG00000039446		TCONS_00106295	0.706473
ENSBTAG00000017528	SNAI3	TCONS_00091890	0.706792
ENSBTAG00000030343	FGF23	TCONS_00073858	0.709379
ENSBTAG00000035054	COL9A1	TCONS_00012383	0.71411
ENSBTAG00000031825		TCONS_00083598	0.714887
ENSBTAG00000047986		TCONS_00094682	0.714985
ENSBTAG00000031532	DACT2	TCONS_00043692	0.715544
ENSBTAG00000001882	CD79A	TCONS_00085507	0.715609
ENSBTAG00000045925	CITED1	TCONS_00088900	0.715638
ENSBTAG00000017256	CD2	TCONS_00034105	0.716147
ENSBTAG00000003454	RGS20	TCONS_00083598	0.716228
ENSBTAG00000007446	NGF	ALDBBTAT0000004273	0.718229
ENSBTAG00000003961	SNX20	ALDBBTAT0000001157	0.719686
ENSBTAG00000007275	TREM2	TCONS_00073858	0.722097
ENSBTAG00000008004	NCF2	TCONS_00034105	0.723839
ENSBTAG00000006549	CALHM6	ALDBBTAT0000004273	0.723919
ENSBTAG00000005596	IGFBP2	TCONS_00106295	0.728038
ENSBTAG00000003152	IFI27	ALDBBTAT0000001157	0.728257
ENSBTAG00000012684	CCL19	TCONS_00040637	0.729937
ENSBTAG00000047121		TCONS_00106295	0.73021
ENSBTAG00000035054	COL9A1	TCONS_00088900	0.730578
ENSBTAG00000003152	IFI27	TCONS_00040637	0.73106
ENSBTAG00000004822	SOX10	TCONS_00088900	0.732212
ENSBTAG00000046977	PLA2G2D5	TCONS_00049172	0.732313
ENSBTAG00000037634		TCONS_00034105	0.732367
ENSBTAG00000039122	PLA2G5	TCONS_00040637	0.73344
ENSBTAG00000050373		TCONS_00094682	0.734382
ENSBTAG00000005647	GPR132	TCONS_00034105	0.734942
ENSBTAG00000048049		TCONS_00034105	0.735511
ENSBTAG00000002069	BOLA	TCONS_00073858	0.735595
ENSBTAG00000000432		TCONS_00034105	0.73901
ENSBTAG00000038737	P2RY6	TCONS_00106295	0.739681
ENSBTAG00000008550	GIMAP7	TCONS_00034105	0.740444
ENSBTAG00000014016	IKZF1	TCONS_00085507	0.740503
ENSBTAG00000016315	COTL1	TCONS_00084305	0.742781
ENSBTAG00000037526	FABP4	ALDBBTAT0000001157	0.743225
ENSBTAG00000016209	SLURP1	TCONS_00084305	0.746314
ENSBTAG00000011956	CNNM1	TCONS_00109545	0.74678
ENSBTAG00000016821	SNX22	TCONS_00085507	0.747755
ENSBTAG00000003255	CD4	TCONS_00034105	0.748558
ENSBTAG00000004822	SOX10	TCONS_00091890	0.750641
ENSBTAG00000050485		TCONS_00085507	0.751612
ENSBTAG00000004119	NEUROD2	TCONS_00109545	0.752363
ENSBTAG00000031750	PLAC8B	TCONS_00034105	0.757304
ENSBTAG00000013730	CD5	TCONS_00034105	0.757898
ENSBTAG00000035054	COL9A1	TCONS_00091890	0.759069
ENSBTAG00000003961	SNX20	TCONS_00034105	0.762356
ENSBTAG00000036260	LPXN	TCONS_00034105	0.765888
ENSBTAG00000007554	IFI6	TCONS_00040637	0.767431
ENSBTAG00000017427	FAM180A	TCONS_00109545	0.768109
ENSBTAG00000007554	IFI6	TCONS_00094781	0.769109
ENSBTAG00000006655	PIP	TCONS_00073858	0.769128
ENSBTAG00000030343	FGF23	TCONS_00106295	0.770858
ENSBTAG00000027246		TCONS_00034105	0.771005
ENSBTAG00000011543	PDCD1	ALDBBTAT0000001157	0.774049
ENSBTAG00000008631	CORO1A	TCONS_00034105	0.774623
ENSBTAG00000013185	TIMD4	TCONS_00034105	0.775083
ENSBTAG00000031750	PLAC8B	TCONS_00043692	0.775264
ENSBTAG00000007275	TREM2	TCONS_00019904	0.776516
ENSBTAG00000014707	ISG15	ALDBBTAT0000004273	0.77683
ENSBTAG00000046977	PLA2G2D5	TCONS_00040637	0.77884
ENSBTAG00000017882	LRRC3	TCONS_00091890	0.782591
ENSBTAG00000031828		TCONS_00083598	0.783419
ENSBTAG00000011411	SIT1	TCONS_00034105	0.784608
ENSBTAG00000003016	PTPN7	TCONS_00034105	0.785812
ENSBTAG00000048395		TCONS_00049172	0.787878
ENSBTAG00000005985	CBLN2	TCONS_00091890	0.788181
ENSBTAG00000001197	SLAMF7	TCONS_00094682	0.788753
ENSBTAG00000005985	CBLN2	TCONS_00088900	0.7906
ENSBTAG00000055118	VPREB1	TCONS_00085507	0.790635
ENSBTAG00000001197	SLAMF7	TCONS_00085507	0.791905
ENSBTAG00000050373		TCONS_00083598	0.792494
ENSBTAG00000006742	PAX1	TCONS_00091890	0.792527
ENSBTAG00000045925	CITED1	TCONS_00091890	0.794294
ENSBTAG00000030343	FGF23	TCONS_00019904	0.795631
ENSBTAG00000014707	ISG15	TCONS_00040637	0.796022
ENSBTAG00000012684	CCL19	ALDBBTAT0000001157	0.796121
ENSBTAG00000016821	SNX22	TCONS_00094781	0.798356
ENSBTAG00000008341	ARSB	TCONS_00088900	0.801751
ENSBTAG00000002041	SASH3	TCONS_00034105	0.802243
ENSBTAG00000050485		TCONS_00083598	0.802256
ENSBTAG00000007554	IFI6	TCONS_00021379	0.802768
ENSBTAG00000039122	PLA2G5	ALDBBTAT0000001157	0.804146
ENSBTAG00000046257	GIMAP4	TCONS_00034105	0.806397
ENSBTAG00000004273	CST7	TCONS_00034105	0.808083
ENSBTAG00000046555	WAS	TCONS_00034105	0.808506
ENSBTAG00000052516	CDA	TCONS_00084305	0.809253
ENSBTAG00000016315	COTL1	ALDBBTAT0000004273	0.812826
ENSBTAG00000047986		TCONS_00085507	0.813124
ENSBTAG00000002087	IL36A	ALDBBTAT0000004273	0.81377
ENSBTAG00000014225	SLC5A9	TCONS_00088900	0.815098
ENSBTAG00000001198		TCONS_00034105	0.816618
ENSBTAG00000016012	WNT3	TCONS_00091890	0.81801
ENSBTAG00000003707	GRAP	TCONS_00034105	0.818621
ENSBTAG00000008021		ALDBBTAT0000004273	0.818645
ENSBTAG00000017882	LRRC3	TCONS_00088900	0.818932
ENSBTAG00000001197	SLAMF7	TCONS_00094781	0.819056
ENSBTAG00000050373		TCONS_00085507	0.819394
ENSBTAG00000031825		TCONS_00034105	0.819482
ENSBTAG00000019567	IL21R	TCONS_00034105	0.820375
ENSBTAG00000021145	MAP4K1	TCONS_00034105	0.821022
ENSBTAG00000016345	IL2RB	TCONS_00034105	0.821032
ENSBTAG00000031679	HSD17B13	TCONS_00078693	0.821177
ENSBTAG00000026489	TNFRSF13C	TCONS_00034105	0.821674
ENSBTAG00000020921	PRKCB	TCONS_00034105	0.823841
ENSBTAG00000007388	ZC3H12D	TCONS_00034105	0.825609
ENSBTAG00000016209	SLURP1	ALDBBTAT0000004273	0.826442
ENSBTAG00000031828		TCONS_00106295	0.826614
ENSBTAG00000027204		TCONS_00034105	0.82811
ENSBTAG00000007051	CLDN23	TCONS_00091890	0.830964
ENSBTAG00000023731	MC1R	TCONS_00088900	0.831349
ENSBTAG00000008154	LIMD2	TCONS_00034105	0.831586
ENSBTAG00000053980		TCONS_00085507	0.831963
ENSBTAG00000031809	DENND1C	TCONS_00034105	0.833158
ENSBTAG00000021219	SEPT1	TCONS_00034105	0.834074
ENSBTAG00000039446		ALDBBTAT0000004273	0.835019
ENSBTAG00000012684	CCL19	TCONS_00043692	0.835072
ENSBTAG00000016012	WNT3	TCONS_00088900	0.835163
ENSBTAG00000018146	VAT1L	TCONS_00088900	0.835194
ENSBTAG00000045925	CITED1	TCONS_00109545	0.836802
ENSBTAG00000053806		TCONS_00049172	0.83714
ENSBTAG00000016766	TMEM176B	TCONS_00034105	0.838417
ENSBTAG00000006742	PAX1	TCONS_00088900	0.841666
ENSBTAG00000008343		TCONS_00091890	0.841876
ENSBTAG00000050062		TCONS_00085507	0.842039
ENSBTAG00000005596	IGFBP2	TCONS_00040637	0.845044
ENSBTAG00000031828		ALDBBTAT0000006080	0.845266
ENSBTAG00000052233		TCONS_00085507	0.84535
ENSBTAG00000023398	UBASH3A	TCONS_00034105	0.845435
ENSBTAG00000003140	CRYGS	ALDBBTAT0000004273	0.847132
ENSBTAG00000005596	IGFBP2	ALDBBTAT0000001157	0.847439
ENSBTAG00000002940	WNT16	TCONS_00091890	0.847507
ENSBTAG00000007554	IFI6	ALDBBTAT0000004273	0.847907
ENSBTAG00000007554	IFI6	ALDBBTAT0000001157	0.848445
ENSBTAG00000050052		TCONS_00034105	0.84869
ENSBTAG00000015340	ANGPTL7	TCONS_00088900	0.850068
ENSBTAG00000018146	VAT1L	TCONS_00091890	0.850112
ENSBTAG00000016209	SLURP1	TCONS_00040637	0.852297
ENSBTAG00000053318		TCONS_00034105	0.853081
ENSBTAG00000023731	MC1R	TCONS_00091890	0.854137
ENSBTAG00000004894		TCONS_00034105	0.854189
ENSBTAG00000005891	FCRL1	TCONS_00034105	0.855554
ENSBTAG00000002361	TMCC2	TCONS_00088900	0.857906
ENSBTAG00000035054	COL9A1	TCONS_00078693	0.859878
ENSBTAG00000052516	CDA	ALDBBTAT0000004273	0.85997
ENSBTAG00000012078	TMEM176A	TCONS_00034105	0.862441
ENSBTAG00000015707	TREML2	TCONS_00034105	0.862483
ENSBTAG00000046977	PLA2G2D5	ALDBBTAT0000001157	0.863239
ENSBTAG00000052516	CDA	TCONS_00049172	0.863706
ENSBTAG00000035054	COL9A1	TCONS_00109545	0.86445
ENSBTAG00000007051	CLDN23	TCONS_00088900	0.865088
ENSBTAG00000017722	F5	TCONS_00034105	0.865142
ENSBTAG00000055017	SCIMP	TCONS_00034105	0.865917
ENSBTAG00000007554	IFI6	TCONS_00043692	0.866704
ENSBTAG00000043953	SPIB	TCONS_00034105	0.86676
ENSBTAG00000014707	ISG15	TCONS_00043692	0.866931
ENSBTAG00000017882	LRRC3	TCONS_00109545	0.867622
ENSBTAG00000002846	TRAF3IP3	TCONS_00034105	0.869243
ENSBTAG00000027789	PPIG	TCONS_00046728	0.869334
ENSBTAG00000021901	TRPM2	TCONS_00034105	0.87048
ENSBTAG00000006472	GPR143	TCONS_00088900	0.870514
ENSBTAG00000011921	TIGIT	TCONS_00034105	0.871211
ENSBTAG00000052213	ADIPOQ	TCONS_00109545	0.873744
ENSBTAG00000019799	FCAMR	TCONS_00034105	0.873745
ENSBTAG00000011421	CD37	TCONS_00034105	0.87534
ENSBTAG00000003408		TCONS_00034105	0.875899
ENSBTAG00000037510		TCONS_00094781	0.876833
ENSBTAG00000008062	DMRT2	TCONS_00088900	0.877618
ENSBTAG00000007440	MLANA	TCONS_00088900	0.87897
ENSBTAG00000014725	CD27	TCONS_00034105	0.880193
ENSBTAG00000014016	IKZF1	TCONS_00034105	0.880381
ENSBTAG00000053497	GNLY	TCONS_00040637	0.881553
ENSBTAG00000050757		TCONS_00034105	0.882123
ENSBTAG00000008343		TCONS_00088900	0.885045
ENSBTAG00000006549	CALHM6	TCONS_00106295	0.885202
ENSBTAG00000007440	MLANA	TCONS_00091890	0.885454
ENSBTAG00000007440	MLANA	TCONS_00078693	0.886329
ENSBTAG00000016209	SLURP1	ALDBBTAT0000001157	0.888377
ENSBTAG00000002361	TMCC2	TCONS_00091890	0.889423
ENSBTAG00000011956	CNNM1	TCONS_00088900	0.889876
ENSBTAG00000013451	RHOH	TCONS_00034105	0.890637
ENSBTAG00000040244	APOL3	TCONS_00034105	0.891517
ENSBTAG00000013451	RHOH	TCONS_00094781	0.891696
ENSBTAG00000014016	IKZF1	TCONS_00094781	0.893174
ENSBTAG00000001882	CD79A	TCONS_00034105	0.894659
ENSBTAG00000045770	KRT77	TCONS_00088900	0.89484
ENSBTAG00000006939	FGD3	TCONS_00034105	0.895193
ENSBTAG00000007051	CLDN23	TCONS_00109545	0.895208
ENSBTAG00000011921	TIGIT	TCONS_00094781	0.895448
ENSBTAG00000006263	GP2	TCONS_00034105	0.89561
ENSBTAG00000004580	MS4A1	TCONS_00034105	0.896975
ENSBTAG00000011003	IKZF3	TCONS_00034105	0.898915
ENSBTAG00000014707	ISG15	ALDBBTAT0000001157	0.899632
ENSBTAG00000006360	CD180	TCONS_00034105	0.900209
ENSBTAG00000002940	WNT16	TCONS_00088900	0.900466
ENSBTAG00000015298	TNFRSF13B	TCONS_00034105	0.902034
ENSBTAG00000054649		TCONS_00034105	0.902225
ENSBTAG00000016821	SNX22	TCONS_00034105	0.902236
ENSBTAG00000014016	IKZF1	TCONS_00094682	0.905544
ENSBTAG00000027204		TCONS_00094781	0.906519
ENSBTAG00000052213	ADIPOQ	TCONS_00088900	0.906645
ENSBTAG00000005985	CBLN2	TCONS_00109545	0.906749
ENSBTAG00000000177	MSLN	TCONS_00073858	0.907338
ENSBTAG00000048550	GCSAM	TCONS_00034105	0.908072
ENSBTAG00000032132	ELL3	TCONS_00034105	0.909372
ENSBTAG00000019796	FCMR	TCONS_00034105	0.909685
ENSBTAG00000040331		TCONS_00034105	0.909807
ENSBTAG00000006273	SULT4A1	TCONS_00088900	0.910324
ENSBTAG00000054931	CACNG4	TCONS_00073858	0.911275
ENSBTAG00000044204	CD79B	TCONS_00034105	0.911568
ENSBTAG00000033803	FABP7	TCONS_00088900	0.9117
ENSBTAG00000039993	CD1D	TCONS_00034105	0.912012
ENSBTAG00000008672	GABRD	TCONS_00034105	0.912837
ENSBTAG00000037510		TCONS_00034105	0.913552
ENSBTAG00000007762	ASIC3	TCONS_00034105	0.914562
ENSBTAG00000007312	CD209	TCONS_00109545	0.91478
ENSBTAG00000051373		ALDBBTAT0000006080	0.914829
ENSBTAG00000034159	FCRLA	TCONS_00034105	0.916509
ENSBTAG00000046320	CXCR5	TCONS_00034105	0.916842
ENSBTAG00000048395		ALDBBTAT0000001157	0.918476
ENSBTAG00000053980		TCONS_00034105	0.919455
ENSBTAG00000047121		TCONS_00034105	0.920109
ENSBTAG00000011887	CD22	TCONS_00034105	0.920128
ENSBTAG00000011543	PDCD1	TCONS_00094781	0.921623
ENSBTAG00000033803	FABP7	TCONS_00091890	0.922797
ENSBTAG00000051008		TCONS_00034105	0.922955
ENSBTAG00000006357	CRIP3	TCONS_00034105	0.925231
ENSBTAG00000008343		TCONS_00109545	0.925386
ENSBTAG00000016644	LVRN	TCONS_00078693	0.927274
ENSBTAG00000053928	GPR25	TCONS_00034105	0.927986
ENSBTAG00000053497	GNLY	ALDBBTAT0000001157	0.928441
ENSBTAG00000009950	PAX3	TCONS_00088900	0.928848
ENSBTAG00000001197	SLAMF7	TCONS_00034105	0.928932
ENSBTAG00000001725	CXCL10	ALDBBTAT0000001157	0.938736
ENSBTAG00000039425		TCONS_00021379	0.939663
ENSBTAG00000012684	CCL19	TCONS_00094781	0.942857
ENSBTAG00000048395		TCONS_00040637	0.945766
ENSBTAG00000027204		TCONS_00094682	0.9482
ENSBTAG00000055118	VPREB1	TCONS_00034105	0.949315
ENSBTAG00000050062		TCONS_00034105	0.94935
ENSBTAG00000007554	IFI6	TCONS_00049172	0.949441
ENSBTAG00000030343	FGF23	ALDBBTAT0000004273	0.949522
ENSBTAG00000039237		TCONS_00034105	0.950141
ENSBTAG00000050723		TCONS_00034105	0.950878
ENSBTAG00000038033	KRT6B	TCONS_00021379	0.955508
ENSBTAG00000014707	ISG15	TCONS_00049172	0.955868
ENSBTAG00000008021		TCONS_00049172	0.956202
ENSBTAG00000006282	POU2AF1	TCONS_00034105	0.956945
ENSBTAG00000040111	OTOP3	TCONS_00088900	0.958126
ENSBTAG00000052233		TCONS_00034105	0.958148
ENSBTAG00000036224	MGC157082	TCONS_00034105	0.958761
ENSBTAG00000005231	CFAP74	TCONS_00034105	0.959767
ENSBTAG00000007440	MLANA	TCONS_00109545	0.960121
ENSBTAG00000005985	CBLN2	TCONS_00078693	0.961357
ENSBTAG00000040019		TCONS_00021379	0.961448
ENSBTAG00000050373		TCONS_00034105	0.962404
ENSBTAG00000046989	MANEAL	TCONS_00088900	0.962861
ENSBTAG00000048135		TCONS_00034105	0.963867
ENSBTAG00000047986		TCONS_00034105	0.964275
ENSBTAG00000026489	TNFRSF13C	TCONS_00094682	0.964306
ENSBTAG00000016209	SLURP1	TCONS_00049172	0.966163
ENSBTAG00000002361	TMCC2	TCONS_00109545	0.966755
ENSBTAG00000051010		TCONS_00034105	0.968664
ENSBTAG00000031750	PLAC8B	TCONS_00094781	0.972975
ENSBTAG00000037526	FABP4	TCONS_00021379	0.975506
ENSBTAG00000039122	PLA2G5	TCONS_00094682	0.980924
ENSBTAG00000050485		TCONS_00034105	0.982016
ENSBTAG00000006273	SULT4A1	TCONS_00091890	0.983287
ENSBTAG00000012684	CCL19	TCONS_00094682	0.987226
ENSBTAG00000008479	CXCL13	TCONS_00094682	0.993742
