# Supplementary material for: Identification of Long Noncoding RNAs Involved in Eyelid Pigmentation of Hereford Cattle
Source: Front Genet. 2022 May 4;13:864567. doi: 10.3389/fgene.2022.864567 (PMC9114348; doi:10.3389/fgene.2022.864567)
Supplement: Supplementary file 9 [file DataSheet1.XLSX]

## Sheet: Supplementary Data S1
Supplementary Data S1
Annotation of known and novel lncRNAs identified in the present study. Transfrag class code of cufflinks is included for each putative lncRNA identified: j = Potentially novel isoform (fragment): at least one splice junction is shared with a reference transcript, o = Generic exonic overlap with a reference transcript, s = An intron of the transfrag overlaps a reference intron on the opposite stra…
Novel lncRNAs						Known lncRNAs
chromosome	id	star	end	class code		chromosome	id	star	end	class code	Database Accession code
1	TCONS_00000007	1002224	997292	o		1	TCONS_00000915	79195586	79193862	u	ALDBBTAT0000000084,ALDBBTAT0000000085,NONBTAT000830.2,
1	TCONS_00000013	1118325	1096778	s		1	TCONS_00002327	5184123	5173369	o	ALDBBTAT0000000217,
1	TCONS_00000028	2083590	2046710	j		1	TCONS_00002351	7114107	7104285	u	NONBTAT027143.1,
1	TCONS_00000030	2083590	2068745	o		1	TCONS_00002613	46066516	46061446	j	NONBTAT017176.2,
1	TCONS_00000031	2186052	2170012	u		1	TCONS_00003267	79426654	79420264	u	ALDBBTAT0000000294,NONBTAT027148.1,
1	TCONS_00000034	2314118	2285668	s		1	TCONS_00003273	79997832	79994342	u	ALDBBTAT0000000296,
1	TCONS_00000083	3228925	3211021	j		1	TCONS_00004670	157198295	157196726	u	ALDBBTAT0000000256,ALDBBTAT0000000254,ALDBBTAT0000000253,NONBTAT000360.2,NONBTAT000359.2,
1	TCONS_00000101	4431914	4425567	o		10	TCONS_00005041	16622147	16618574	u	ALDBBTAT0000000402,
1	TCONS_00000158	7246706	7244267	o		10	TCONS_00005130	20812090	20809980	j	ALDBBTAT0000000419,
1	TCONS_00000177	9985669	9963991	j		10	TCONS_00005675	36778000	36761560	u	ALDBBTAT0000000439,ALDBBTAT0000000440,ALDBBTAT0000000438,
1	TCONS_00000218	19437177	19418417	j		10	TCONS_00005676	36778000	36761569	u	ALDBBTAT0000000439,ALDBBTAT0000000440,ALDBBTAT0000000438,
1	TCONS_00000261	25069153	25061291	j		10	TCONS_00005677	36778000	36763198	u	ALDBBTAT0000000440,ALDBBTAT0000000439,ALDBBTAT0000000438,
1	TCONS_00000264	26139098	26116586	s		10	TCONS_00005813	42994836	42971456	u	ALDBBTAT0000000448,
1	TCONS_00000274	35130427	35123428	u		10	TCONS_00005814	42994836	42971456	u	ALDBBTAT0000000448,
1	TCONS_00000331	42217115	42193886	j		10	TCONS_00005817	42994836	42971463	u	ALDBBTAT0000000448,
1	TCONS_00000378	44612116	44601002	j		10	TCONS_00005818	42994836	42971478	u	ALDBBTAT0000000448,
1	TCONS_00000417	45188369	45184019	o		10	TCONS_00005832	43731749	43729904	u	NONBTAT027378.1,
1	TCONS_00000427	46016869	46001946	j		10	TCONS_00007460	16521359	16508144	u	NONBTAT027387.1,
1	TCONS_00000468	51794154	51788584	u		10	TCONS_00007990	30457167	30455290	u	ALDBBTAT0000000432,ALDBBTAT0000000431,ALDBBTAT0000000430,
1	TCONS_00000530	56482240	56425478	j		10	TCONS_00009198	88661728	88659571	u	NONBTAT026662.2,
1	TCONS_00000531	56482240	56425478	j		11	TCONS_00009589	5600892	5596496	u	NONBTAT027609.1,
1	TCONS_00000532	56482240	56472581	j		11	TCONS_00010536	50022375	50018532	x	ALDBBTAT0000000755,ALDBBTAT0000000756,
1	TCONS_00000544	56728572	56721260	j		11	TCONS_00011129	88305528	88303309	u	ALDBBTAT0000000825,
1	TCONS_00000555	56924361	56915534	o		11	TCONS_00013084	50020509	50019352	u	ALDBBTAT0000000755,ALDBBTAT0000000756,
1	TCONS_00000559	57156043	57126520	j		11	TCONS_00013193	64956922	64953864	u	ALDBBTAT0000000972,ALDBBTAT0000000973,ALDBBTAT0000000974,
1	TCONS_00000560	57163115	57126552	j		11	TCONS_00013195	64957282	64953864	u	ALDBBTAT0000000973,
1	TCONS_00000591	58422348	58392266	x		11	TCONS_00013261	68393404	68352218	u	ALDBBTAT0000000979,ALDBBTAT0000000978,ALDBBTAT0000000981,ALDBBTAT0000000980,
1	TCONS_00000596	58401342	58392446	u		11	TCONS_00013262	68409062	68352218	u	ALDBBTAT0000000979,ALDBBTAT0000000978,ALDBBTAT0000000981,ALDBBTAT0000000980,
1	TCONS_00000598	58401342	58396648	u		11	TCONS_00013263	68409611	68352218	u	ALDBBTAT0000000981,
1	TCONS_00000609	58618308	58612006	o		11	TCONS_00013264	68410605	68352218	u	ALDBBTAT0000000981,
1	TCONS_00000632	64010650	64003352	o		11	TCONS_00014419	105803448	105799334	u	NONBTAT027593.1,
1	TCONS_00000647	64296522	64286772	j		11	TCONS_00014524	106323034	106319168	u	ALDBBTAT0000000872,
1	TCONS_00000698	66611799	66594417	o		12	TCONS_00015098	36027395	36024509	u	ALDBBTAT0000001157,
1	TCONS_00000705	66819101	66798410	s		12	TCONS_00015099	36027395	36024517	u	ALDBBTAT0000001157,
1	TCONS_00000715	67058498	67057669	o		12	TCONS_00015100	36027395	36024654	u	ALDBBTAT0000001157,
1	TCONS_00000717	67210214	67185611	o		12	TCONS_00015292	69207043	69205034	u	ALDBBTAT0000001201,
1	TCONS_00000748	70180120	70176713	s		12	TCONS_00015386	77214442	77184714	s	ALDBBTAT0000001379,ALDBBTAT0000001378,
1	TCONS_00000749	70180120	70176714	s		12	TCONS_00015984	29076078	29073791	u	NONBTAT027806.1,NONBTAT004395.2,
1	TCONS_00000770	70751616	70748457	u		12	TCONS_00016355	72191098	72178490	u	ALDBBTAT0000001205,
1	TCONS_00000775	71100684	71088034	s		13	TCONS_00016942	28123639	28118472	u	ALDBBTAT0000001449,
1	TCONS_00000808	72002116	72000622	u		13	TCONS_00016995	32164087	32157070	u	ALDBBTAT0000001458,
1	TCONS_00000809	72002116	72000649	u		13	TCONS_00017720	58050060	58045733	u	NONBTAT027930.1,
1	TCONS_00000814	72076394	72065891	o		13	TCONS_00017726	58478832	58475473	u	ALDBBTAT0000001503,
1	TCONS_00000817	72120300	72111840	o		13	TCONS_00018481	77378276	77374277	j	NONBTAT027933.1,
1	TCONS_00000834	72500870	72426663	o		13	TCONS_00018482	77376070	77374954	j	NONBTAT027933.1,
1	TCONS_00000849	72957618	72920889	j		13	TCONS_00018494	77867189	77863312	u	ALDBBTAT0000001563,ALDBBTAT0000001562,NONBTAT005791.2,
1	TCONS_00000850	72952044	72923450	j		13	TCONS_00019170	39917260	39900528	j	NONBTAT031913.1,
1	TCONS_00000861	73127560	73116169	o		13	TCONS_00020111	65183993	65178885	u	ALDBBTAT0000001519,
1	TCONS_00000913	79195586	79012144	x		14	TCONS_00021541	62931588	62925223	u	NONBTAT006437.2,
1	TCONS_00000914	79195586	79146829	u		14	TCONS_00021814	81121121	81115949	x	ALDBBTAT0000001895,
1	TCONS_00000981	81706039	81696375	j		15	TCONS_00023464	22842901	22667016	j	ALDBBTAT0000002065,ALDBBTAT0000002064,ALDBBTAT0000002066,
1	TCONS_00001017	83015440	83012464	u		15	TCONS_00023472	22842901	22707084	j	ALDBBTAT0000002065,ALDBBTAT0000002066,ALDBBTAT0000002064,
1	TCONS_00001075	84382643	84316139	u		15	TCONS_00023475	22842901	22811632	j	ALDBBTAT0000002066,ALDBBTAT0000002064,
1	TCONS_00001077	84327960	84316142	u		15	TCONS_00024781	75004238	74979838	o	ALDBBTAT0000002284,
1	TCONS_00001080	84382643	84328557	u		15	TCONS_00025260	15192151	15187004	j	ALDBBTAT0000002196,
1	TCONS_00001089	86041335	86035421	j		15	TCONS_00025357	21578335	21567727	x	ALDBBTAT0000002203,
1	TCONS_00001090	86041335	86035424	j		15	TCONS_00025358	21578503	21567727	x	ALDBBTAT0000002203,
1	TCONS_00001094	86375479	86373434	s		15	TCONS_00025652	32758188	32753238	u	ALDBBTAT0000002232,
1	TCONS_00001123	88323419	88314513	s		15	TCONS_00025658	32765671	32753238	o	ALDBBTAT0000002232,
1	TCONS_00001124	88319206	88314583	x		15	TCONS_00025867	42259318	42234685	u	NONBTAT028271.1,
1	TCONS_00001125	88322193	88317033	x		15	TCONS_00025868	42259318	42234685	u	NONBTAT028271.1,
1	TCONS_00001205	96576821	96572443	j		15	TCONS_00026327	53705906	53702143	u	NONBTAT028268.1,
1	TCONS_00001264	99446015	99434829	j		15	TCONS_00026748	77481415	77479830	j	ALDBBTAT0000002301,ALDBBTAT0000002300,
1	TCONS_00001300	106057292	106028205	j		16	TCONS_00027123	2129978	2127267	o	ALDBBTAT0000002329,
1	TCONS_00001340	107210813	107200801	j		16	TCONS_00027418	27597243	27592402	u	ALDBBTAT0000002354,NONBTAT028436.1,
1	TCONS_00001345	107426856	107423554	o		16	TCONS_00027438	28508639	28507184	u	ALDBBTAT0000002360,ALDBBTAT0000002359,
1	TCONS_00001394	112369739	112320528	j		16	TCONS_00027661	40882710	40881895	o	NONBTAT022597.2,
1	TCONS_00001395	112370017	112320528	j		16	TCONS_00028686	79928570	79925906	u	ALDBBTAT0000002526,
1	TCONS_00001432	117600549	117556826	j		16	TCONS_00028780	1641787	1635999	s	NONBTAT003408.2,
1	TCONS_00001434	117602864	117598268	j		16	TCONS_00029668	44285080	44281788	j	ALDBBTAT0000002502,ALDBBTAT0000002503,ALDBBTAT0000002501,ALDBBTAT0000002500,
1	TCONS_00001448	118645501	118636402	o		16	TCONS_00029669	44285767	44281788	o	ALDBBTAT0000002503,
1	TCONS_00001511	125713210	125589248	o		16	TCONS_00029670	44285794	44281788	j	ALDBBTAT0000002503,
1	TCONS_00001516	126231903	126228142	o		16	TCONS_00029672	44287592	44281788	j	ALDBBTAT0000002503,
1	TCONS_00001517	126392357	126320667	x		16	TCONS_00029673	44287998	44281788	j	ALDBBTAT0000002502,ALDBBTAT0000002503,ALDBBTAT0000002501,
1	TCONS_00001565	126820673	126784215	j		16	TCONS_00030469	71109766	71102320	u	ALDBBTAT0000002563,
1	TCONS_00001597	127602588	127590170	u		16	TCONS_00030581	75507807	75494009	u	ALDBBTAT0000002591,ALDBBTAT0000002587,ALDBBTAT0000002592,ALDBBTAT0000002589,ALDBBTAT0000002588,ALDBBTAT0000002586,ALDBBTAT0000002590,
1	TCONS_00001598	127602588	127590176	u		17	TCONS_00031801	63372724	63365117	u	NONBTAT028596.1,
1	TCONS_00001695	132924812	132917820	j		17	TCONS_00031932	66305546	66302802	j	ALDBBTAT0000002717,
1	TCONS_00001708	134845010	134839651	j		17	TCONS_00032062	69871531	69861407	o	ALDBBTAT0000002729,ALDBBTAT0000002728,
1	TCONS_00001731	135426615	135413609	j		17	TCONS_00032064	69871531	69861413	o	ALDBBTAT0000002729,
1	TCONS_00001745	135824505	135806441	o		17	TCONS_00032065	69871531	69861950	o	ALDBBTAT0000002728,ALDBBTAT0000002729,
1	TCONS_00001756	136871008	136831615	o		17	TCONS_00032066	69871531	69862036	o	ALDBBTAT0000002728,ALDBBTAT0000002729,
1	TCONS_00001854	142873934	142861238	j		17	TCONS_00032181	71209111	71203577	u	ALDBBTAT0000002732,
1	TCONS_00001886	143813220	143805479	j		17	TCONS_00032415	2818330	2687104	j	ALDBBTAT0000002740,
1	TCONS_00001887	143813220	143806777	j		17	TCONS_00034055	72646912	72644143	u	ALDBBTAT0000002898,
1	TCONS_00001898	144030755	144015633	j		18	TCONS_00037034	65710756	65701903	o	ALDBBTAT0000003044,ALDBBTAT0000003043,ALDBBTAT0000003041,ALDBBTAT0000003040,
1	TCONS_00001994	146106497	146102248	j		18	TCONS_00037035	65710756	65702278	j	ALDBBTAT0000003041,ALDBBTAT0000003040,ALDBBTAT0000003043,ALDBBTAT0000003044,
1	TCONS_00001995	146106497	146102548	j		18	TCONS_00037036	65710756	65702278	j	ALDBBTAT0000003040,ALDBBTAT0000003041,ALDBBTAT0000003043,ALDBBTAT0000003044,
1	TCONS_00002050	148650174	148643056	u		18	TCONS_00037612	23189945	23179363	o	ALDBBTAT0000003100,
1	TCONS_00002061	148685867	148681788	j		18	TCONS_00037618	23232927	23179363	j	ALDBBTAT0000003102,
1	TCONS_00002096	151357591	151348233	x		18	TCONS_00039499	59921830	59918850	j	ALDBBTAT0000003178,
1	TCONS_00002097	151357591	151348233	x		18	TCONS_00039614	61735834	61732137	j	NONBTAT028722.1,
1	TCONS_00002098	151357591	151348233	x		18	TCONS_00039615	61736415	61732137	j	NONBTAT028722.1,
1	TCONS_00002099	151357591	151348233	x		19	TCONS_00040308	14176392	14170475	s	ALDBBTAT0000003208,
1	TCONS_00002103	151357591	151348572	x		19	TCONS_00040341	14837690	14835485	u	NONBTAT028913.1,
1	TCONS_00002122	152954585	152916902	u		19	TCONS_00041179	34759845	34756902	u	ALDBBTAT0000003243,NONBTAT028897.1,
1	TCONS_00002123	152926263	152916906	u		19	TCONS_00041419	38806056	38795095	j	ALDBBTAT0000003260,
1	TCONS_00002147	155539300	155535441	u		19	TCONS_00042580	58691539	58528654	j	ALDBBTAT0000003303,ALDBBTAT0000003304,
1	TCONS_00002166	157375770	157369210	o		19	TCONS_00042589	58691539	58682141	u	ALDBBTAT0000003305,ALDBBTAT0000003304,ALDBBTAT0000003303,
1	TCONS_00002184	158359793	158335557	s		19	TCONS_00043025	14838044	14835400	u	NONBTAT028913.1,
1	TCONS_00002211	1455534	1390803	j		2	TCONS_00047941	119401319	119398738	o	ALDBBTAT0000003580,ALDBBTAT0000003581,ALDBBTAT0000003583,ALDBBTAT0000003579,
1	TCONS_00002227	1958133	1954102	j		2	TCONS_00047942	119401319	119398779	o	ALDBBTAT0000003583,ALDBBTAT0000003579,ALDBBTAT0000003581,ALDBBTAT0000003580,
1	TCONS_00002228	1958133	1954102	j		2	TCONS_00048863	15628052	15625094	u	ALDBBTAT0000003650,NONBTAT029102.1,NONBTAT029101.1,
1	TCONS_00002230	1958885	1954102	j		2	TCONS_00050615	126225365	126223365	u	ALDBBTAT0000003769,
1	TCONS_00002231	1959432	1954102	j		2	TCONS_00050870	131323843	131319290	u	ALDBBTAT0000003786,NONBTAT029111.1,
1	TCONS_00002244	2109152	2098416	j		2	TCONS_00050874	131324353	131319290	u	ALDBBTAT0000003786,NONBTAT029112.1,NONBTAT029110.1,NONBTAT029111.1,
1	TCONS_00002247	2124278	2098416	j		20	TCONS_00052343	24198426	24171599	u	ALDBBTAT0000003954,
1	TCONS_00002259	2294855	2284561	j		21	TCONS_00053250	23035615	23032068	o	NONBTAT031949.1,
1	TCONS_00002282	2973058	2958217	u		21	TCONS_00053382	27798253	27774407	x	ALDBBTAT0000004066,
1	TCONS_00002363	7168751	7158066	s		21	TCONS_00053384	27798253	27796838	u	ALDBBTAT0000004066,
1	TCONS_00002372	9984538	9971700	x		21	TCONS_00053473	30937956	30933934	u	NONBTAT029385.1,
1	TCONS_00002409	19437100	19418200	s		21	TCONS_00053703	44972610	44967791	o	ALDBBTAT0000004099,
1	TCONS_00002410	19438390	19437281	j		21	TCONS_00053704	44972610	44967793	o	ALDBBTAT0000004099,
1	TCONS_00002488	29137915	29105752	j		21	TCONS_00053848	54880424	54878309	x	NONBTAT026662.2,
1	TCONS_00002509	36063159	36056804	j		21	TCONS_00054646	14155975	14152384	j	ALDBBTAT0000004194,ALDBBTAT0000004193,ALDBBTAT0000004192,
1	TCONS_00002531	42065100	42057806	u		21	TCONS_00054650	14166491	14157993	u	ALDBBTAT0000004194,ALDBBTAT0000004193,ALDBBTAT0000004192,
1	TCONS_00002544	42825270	42822730	j		21	TCONS_00054652	14172420	14157993	u	ALDBBTAT0000004194,
1	TCONS_00002571	45194613	45188488	u		21	TCONS_00055593	58348842	58342283	u	ALDBBTAT0000004266,
1	TCONS_00002609	46016773	46002015	s		21	TCONS_00055594	58348877	58342283	u	ALDBBTAT0000004266,
1	TCONS_00002622	50162048	50111606	s		22	TCONS_00058192	37600888	37559746	u	ALDBBTAT0000004485,ALDBBTAT0000004484,NONBTAT029473.1,
1	TCONS_00002691	56924322	56898128	s		22	TCONS_00058951	57907133	57901563	u	ALDBBTAT0000004512,ALDBBTAT0000004511,
1	TCONS_00002736	58323565	58312369	s		22	TCONS_00058952	57907150	57901563	u	ALDBBTAT0000004512,ALDBBTAT0000004511,
1	TCONS_00002741	58407467	58401441	j		23	TCONS_00059622	17536304	17534236	o	NONBTAT029579.1,
1	TCONS_00002765	58956426	58951756	u		23	TCONS_00060500	45443355	45428712	j	NONBTAT014709.2,NONBTAT031960.1,NONBTAT031959.1,
1	TCONS_00002786	64028067	64019141	j		23	TCONS_00060501	45443355	45428723	o	NONBTAT031960.1,NONBTAT031959.1,
1	TCONS_00002795	64214899	64211525	j		23	TCONS_00060674	52304793	52298009	u	ALDBBTAT0000004644,ALDBBTAT0000004645,
1	TCONS_00002805	64433083	64341553	j		23	TCONS_00060675	52304793	52298057	u	ALDBBTAT0000004645,ALDBBTAT0000004644,
1	TCONS_00002826	65084344	65072777	j		23	TCONS_00061854	30623401	30622958	u	NONBTAT029582.1,
1	TCONS_00002829	65146592	65138528	j		23	TCONS_00061871	31035381	31032041	j	ALDBBTAT0000004697,ALDBBTAT0000004696,
1	TCONS_00002841	65433993	65387679	j		23	TCONS_00061872	31035381	31032041	j	ALDBBTAT0000004697,ALDBBTAT0000004696,
1	TCONS_00002896	66784233	66773041	s		23	TCONS_00061885	31530196	31525295	u	NONBTAT029659.1,
1	TCONS_00002942	67893213	67863549	j		24	TCONS_00062496	2411154	2404610	o	ALDBBTAT0000004770,ALDBBTAT0000004769,ALDBBTAT0000004767,ALDBBTAT0000004772,
1	TCONS_00002972	69127755	69127054	u		24	TCONS_00062498	2411154	2404628	o	ALDBBTAT0000004770,ALDBBTAT0000004769,ALDBBTAT0000004767,ALDBBTAT0000004772,
1	TCONS_00003015	69999618	69961633	j		24	TCONS_00063618	30198659	30192637	u	NONBTAT029722.1,
1	TCONS_00003051	70350957	70340706	j		24	TCONS_00063821	38793025	38745671	o	ALDBBTAT0000004958,ALDBBTAT0000004957,
1	TCONS_00003085	70751272	70748012	u		25	TCONS_00064595	2313939	2311717	u	ALDBBTAT0000005025,
1	TCONS_00003124	71224548	71223038	j		25	TCONS_00064596	2313939	2311717	u	ALDBBTAT0000005025,
1	TCONS_00003131	71410588	71403400	j		25	TCONS_00064597	2317796	2311717	u	ALDBBTAT0000005024,ALDBBTAT0000005026,ALDBBTAT0000005025,
1	TCONS_00003170	72076505	72062115	o		25	TCONS_00064598	2313939	2311751	u	ALDBBTAT0000005025,
1	TCONS_00003172	72118394	72100130	s		25	TCONS_00064599	2317796	2311851	u	ALDBBTAT0000005024,ALDBBTAT0000005026,ALDBBTAT0000005025,
1	TCONS_00003184	73134123	73126729	x		25	TCONS_00064891	10292347	10287778	u	ALDBBTAT0000005039,
1	TCONS_00003201	73711175	73656632	u		25	TCONS_00064892	10293133	10287778	u	ALDBBTAT0000005039,
1	TCONS_00003238	76991482	76973623	s		25	TCONS_00064893	10291030	10288030	u	ALDBBTAT0000005039,
1	TCONS_00003240	77411638	77387200	j		25	TCONS_00066862	25903957	25899988	j	NONBTAT029816.1,NONBTAT029815.1,
1	TCONS_00003252	78136723	78010663	j		25	TCONS_00067723	41664063	41659891	u	NONBTAT029917.1,
1	TCONS_00003326	81589166	81586454	j		25	TCONS_00067724	41664063	41659891	u	NONBTAT029917.1,
1	TCONS_00003327	81602485	81586454	j		25	TCONS_00067725	41664103	41659891	u	NONBTAT029917.1,
1	TCONS_00003457	83316263	83311795	o		26	TCONS_00068020	15881133	15877173	u	NONBTAT029922.1,
1	TCONS_00003462	83455034	83444717	j		26	TCONS_00068273	22479693	22461673	j	NONBTAT029925.1,NONBTAT029924.1,
1	TCONS_00003475	83755309	83752076	j		26	TCONS_00068680	40041185	40035804	o	NONBTAT029930.1,
1	TCONS_00003476	83823482	83752076	j		26	TCONS_00069100	15880944	15877157	u	NONBTAT029922.1,
1	TCONS_00003485	84120513	84102425	j		26	TCONS_00069184	18133185	18131585	x	ALDBBTAT0000005300,ALDBBTAT0000005299,
1	TCONS_00003585	88352921	88344579	x		26	TCONS_00069618	28782230	28774522	u	ALDBBTAT0000005325,ALDBBTAT0000005324,ALDBBTAT0000005322,
1	TCONS_00003670	97100274	97092507	j		26	TCONS_00069880	43707407	43703630	u	ALDBBTAT0000005268,
1	TCONS_00003711	99792597	99744394	s		26	TCONS_00069881	43709014	43703630	u	ALDBBTAT0000005268,
1	TCONS_00003730	107046828	107044184	j		26	TCONS_00069883	43709014	43703630	u	ALDBBTAT0000005268,
1	TCONS_00003757	108849491	108835433	s		26	TCONS_00069886	43709014	43703630	u	ALDBBTAT0000005268,
1	TCONS_00003779	109172979	108966214	j		26	TCONS_00069974	49424022	49392822	s	ALDBBTAT0000002788,
1	TCONS_00003809	111902363	111876388	s		27	TCONS_00070036	124732	122348	u	ALDBBTAT0000004273,
1	TCONS_00003834	114910229	114903700	o		27	TCONS_00070143	7228081	6956381	j	ALDBBTAT0000005394,
1	TCONS_00003906	117692815	117672585	j		27	TCONS_00070540	36985688	36951566	x	ALDBBTAT0000005453,
1	TCONS_00003929	119162578	119150401	j		27	TCONS_00070793	14300905	14293066	u	ALDBBTAT0000005505,
1	TCONS_00003990	127047207	127024184	x		27	TCONS_00070896	16565449	16553392	u	ALDBBTAT0000005409,
1	TCONS_00003999	127222185	127214846	j		29	TCONS_00073866	43679096	43671619	o	NONBTAT030137.1,
1	TCONS_00004021	127609830	127591703	u		29	TCONS_00075842	50788682	50786129	u	ALDBBTAT0000005862,
1	TCONS_00004059	130505349	130474562	j		29	TCONS_00075844	50788983	50786129	u	ALDBBTAT0000005862,
1	TCONS_00004064	130597170	130574857	x		3	TCONS_00076546	17494048	17492819	u	ALDBBTAT0000006080,
1	TCONS_00004067	130616660	130608357	j		3	TCONS_00077066	29970172	29962873	u	ALDBBTAT0000005914,
1	TCONS_00004101	132180910	132164722	j		3	TCONS_00078606	110573811	110567344	o	ALDBBTAT0000006035,
1	TCONS_00004106	132215712	132207896	u		3	TCONS_00078607	110573811	110570280	o	ALDBBTAT0000006035,
1	TCONS_00004186	135880728	135867529	j		3	TCONS_00079664	16447872	16446215	x	NONBTAT017945.2,
1	TCONS_00004188	135880974	135867529	j		3	TCONS_00079665	16449440	16447933	j	NONBTAT017946.2,NONBTAT017945.2,
1	TCONS_00004191	135881020	135867529	j		3	TCONS_00079666	16449440	16447942	j	NONBTAT017946.2,NONBTAT017945.2,
1	TCONS_00004197	135954822	135950798	j		3	TCONS_00079754	17699999	17698652	u	ALDBBTAT0000006083,ALDBBTAT0000006082,ALDBBTAT0000006084,ALDBBTAT0000005886,NONBTAT017964.2,
1	TCONS_00004211	137053507	137051554	j		3	TCONS_00079756	17711242	17709840	u	ALDBBTAT0000006084,ALDBBTAT0000006083,ALDBBTAT0000005886,NONBTAT017964.2,
1	TCONS_00004217	137261340	137256464	j		3	TCONS_00079757	17720246	17719646	o	ALDBBTAT0000006083,ALDBBTAT0000005886,ALDBBTAT0000006084,ALDBBTAT0000005885,ALDBBTAT0000006082,NONBTAT017964.2,
1	TCONS_00004250	139362519	139341383	j		3	TCONS_00079758	17721235	17719646	o	ALDBBTAT0000006083,ALDBBTAT0000005886,ALDBBTAT0000006084,ALDBBTAT0000006082,NONBTAT017964.2,
1	TCONS_00004251	139409130	139406045	j		3	TCONS_00080334	33080037	33067327	x	NONBTAT018206.2,
1	TCONS_00004277	141516478	141514102	u		3	TCONS_00081267	87264225	87226365	o	ALDBBTAT0000006189,ALDBBTAT0000006188,
1	TCONS_00004346	143643456	143641577	j		3	TCONS_00082078	117547747	117540520	j	ALDBBTAT0000006238,
1	TCONS_00004356	143848194	143846935	j		3	TCONS_00082209	120414139	120412609	u	ALDBBTAT0000006245,
1	TCONS_00004394	144696665	144686589	j		4	TCONS_00082411	14080987	14059572	x	ALDBBTAT0000006404,
1	TCONS_00004395	144689137	144687135	j		4	TCONS_00082466	19050832	19049204	u	NONBTAT030507.1,
1	TCONS_00004396	144695845	144687135	j		4	TCONS_00082702	38496092	38441474	o	ALDBBTAT0000006431,
1	TCONS_00004398	144696732	144687135	j		4	TCONS_00083314	77228170	77224611	u	NONBTAT030596.1,
1	TCONS_00004400	144722804	144713170	j		4	TCONS_00084653	41794763	41775571	j	ALDBBTAT0000006437,ALDBBTAT0000006436,ALDBBTAT0000006433,ALDBBTAT0000006435,ALDBBTAT0000006434,
1	TCONS_00004460	146110137	146093398	s		4	TCONS_00084944	55294209	55292887	s	NONBTAT031978.1,
1	TCONS_00004462	146121674	146102654	x		4	TCONS_00085297	78740883	78731219	j	ALDBBTAT0000006493,
1	TCONS_00004469	146563578	146560332	j		4	TCONS_00085299	78747975	78731219	j	ALDBBTAT0000006494,
1	TCONS_00004482	147071609	147049252	j		4	TCONS_00085681	102486247	102484280	u	ALDBBTAT0000006518,ALDBBTAT0000006517,
1	TCONS_00004495	148605229	148601770	x		5	TCONS_00086277	22474334	22470723	j	NONBTAT030136.1,NONBTAT030135.1,NONBTAT030137.1,
1	TCONS_00004496	148617868	148601770	s		5	TCONS_00086278	22474334	22470723	j	NONBTAT030137.1,NONBTAT030136.1,NONBTAT030135.1,
1	TCONS_00004499	149032005	149028016	j		5	TCONS_00089459	26773959	26763053	u	ALDBBTAT0000006756,NONBTAT030703.1,
1	TCONS_00004583	152428648	152420798	u		5	TCONS_00091172	101121742	101116694	u	ALDBBTAT0000006840,ALDBBTAT0000006839,
1	TCONS_00004621	153263379	153260324	j		5	TCONS_00091931	116338003	116336873	u	ALDBBTAT0000006879,
1	TCONS_00004658	157133001	157125001	j		6	TCONS_00092115	3446896	3444901	u	NONBTAT030933.1,
1	TCONS_00004660	157133001	157125001	j		6	TCONS_00092311	22045954	22039797	o	ALDBBTAT0000006922,
1	TCONS_00004666	157133001	157129014	j		6	TCONS_00092837	68407994	68399323	o	NONBTAT030940.1,
1	TCONS_00004700	157763120	157751042	s		6	TCONS_00092854	69626429	69614164	u	NONBTAT030941.1,
1	TCONS_00004705	158211382	158209696	u		6	TCONS_00093811	27226522	27219868	u	ALDBBTAT0000002116,
10	TCONS_00004747	1161312	1152990	s		6	TCONS_00094537	86057035	86050114	o	ALDBBTAT0000007139,
10	TCONS_00004786	2487460	2468520	j		7	TCONS_00099741	33196161	33095587	u	ALDBBTAT0000007344,
10	TCONS_00004787	2487460	2484114	j		7	TCONS_00099908	39210505	39142316	u	ALDBBTAT0000007349,
10	TCONS_00004815	5025942	5021896	j		7	TCONS_00100198	44190068	44188676	u	NONBTAT031106.1,
10	TCONS_00004820	6796135	6732539	o		7	TCONS_00101056	92904290	92887702	j	ALDBBTAT0000007438,ALDBBTAT0000007434,ALDBBTAT0000007433,ALDBBTAT0000007432,ALDBBTAT0000007436,ALDBBTAT0000007435,
10	TCONS_00004824	6790760	6786091	u		7	TCONS_00101095	94032282	94027842	j	NONBTAT031994.1,
10	TCONS_00004838	7934460	7929790	o		8	TCONS_00102744	97164639	97160936	x	ALDBBTAT0000007575,NONBTAT031354.1,
10	TCONS_00004847	8224823	8205129	j		8	TCONS_00104918	110026783	110016935	u	ALDBBTAT0000007764,
10	TCONS_00004872	8885112	8804056	s		8	TCONS_00104986	111093031	111091700	u	ALDBBTAT0000004123,ALDBBTAT0000002316,ALDBBTAT0000006540,ALDBBTAT0000006379,
10	TCONS_00004896	10672728	10650790	j		9	TCONS_00106684	38879432	38875021	u	ALDBBTAT0000007957,
10	TCONS_00004897	10672728	10650791	j		X	TCONS_00109010	90346610	90329655	u	ALDBBTAT0000001350,ALDBBTAT0000001349,NONBTAT027809.1,
10	TCONS_00004899	10672728	10656244	j		X	TCONS_00109022	90594390	90571657	u	ALDBBTAT0000008119,
10	TCONS_00004918	11408521	11397897	j		X	TCONS_00109519	130074663	129902992	o	NONBTAT031689.1,
10	TCONS_00004936	12376820	12371711	s		X	TCONS_00110444	55748647	55721294	u	ALDBBTAT0000008098,
10	TCONS_00004939	12465723	12457280	j		X	TCONS_00110681	77123946	77107043	j	ALDBBTAT0000008208,
10	TCONS_00004951	13242367	13235441	s		X	TCONS_00111129	90810440	90808661	u	NONBTAT031695.1,
10	TCONS_00004954	13351206	13347298	o		X	TCONS_00111297	103378758	103373522	u	ALDBBTAT0000008233,
10	TCONS_00004982	14022534	14007403	j		X	TCONS_00111714	135731791	135728282	u	ALDBBTAT0000008249,
10	TCONS_00005013	15656087	15614511	s
10	TCONS_00005053	17543214	17533211	s
10	TCONS_00005079	19092456	19085243	u
10	TCONS_00005086	19472183	19467611	o
10	TCONS_00005122	20734731	20732942	j
10	TCONS_00005164	20885070	20871328	j
10	TCONS_00005206	21100485	21088247	s
10	TCONS_00005245	21615910	21609789	j
10	TCONS_00005283	21872021	21870291	o
10	TCONS_00005302	21959763	21958117	u
10	TCONS_00005303	21984358	21979546	s
10	TCONS_00005318	22360668	22350553	s
10	TCONS_00005419	26453023	26451972	u
10	TCONS_00005428	26645900	26645400	s
10	TCONS_00005448	26792285	26778581	j
10	TCONS_00005450	26792285	26779169	o
10	TCONS_00005451	26792285	26779169	o
10	TCONS_00005456	26792285	26780680	o
10	TCONS_00005524	28458754	28406090	j
10	TCONS_00005631	36244064	36236447	j
10	TCONS_00005636	36291198	36289055	o
10	TCONS_00005651	36413100	36410192	s
10	TCONS_00005665	36488512	36485672	j
10	TCONS_00005666	36488512	36485672	j
10	TCONS_00005718	37241044	37233303	j
10	TCONS_00005719	37241044	37234268	j
10	TCONS_00005722	37241044	37234618	j
10	TCONS_00005725	37645505	37637619	j
10	TCONS_00005756	37871336	37863884	o
10	TCONS_00005761	37888393	37882483	j
10	TCONS_00005768	38022979	38015180	j
10	TCONS_00005790	42661800	42621931	o
10	TCONS_00005798	42666277	42664256	s
10	TCONS_00005815	43005692	42971456	u
10	TCONS_00005820	42974208	42971483	u
10	TCONS_00005823	43029828	43024985	u
10	TCONS_00005913	46714605	46701593	o
10	TCONS_00005952	48216325	48202898	j
10	TCONS_00005953	48216325	48209108	j
10	TCONS_00005974	49788727	49776151	u
10	TCONS_00005976	49786554	49781051	u
10	TCONS_00006112	57808958	57801113	j
10	TCONS_00006115	57836975	57819097	j
10	TCONS_00006125	58050081	58045054	o
10	TCONS_00006156	58904994	58898593	j
10	TCONS_00006171	59631946	59612848	j
10	TCONS_00006180	59757914	59747487	j
10	TCONS_00006290	65332441	65330802	o
10	TCONS_00006342	68119069	68105911	j
10	TCONS_00006365	69792475	69769455	j
10	TCONS_00006374	70654759	70638690	o
10	TCONS_00006421	72511963	72501540	j
10	TCONS_00006424	72820532	72817436	s
10	TCONS_00006425	72830568	72828334	j
10	TCONS_00006428	73105089	73028394	o
10	TCONS_00006452	75564630	75553514	o
10	TCONS_00006525	77189947	77167284	o
10	TCONS_00006578	79589018	79587023	o
10	TCONS_00006586	80287746	80003288	j
10	TCONS_00006589	80287746	80132765	j
10	TCONS_00006590	80287746	80137907	j
10	TCONS_00006596	80408421	80379911	u
10	TCONS_00006597	80408421	80399817	u
10	TCONS_00006598	80408421	80401423	u
10	TCONS_00006599	80620107	80614683	s
10	TCONS_00006618	81185072	81172326	s
10	TCONS_00006635	81439922	81432697	j
10	TCONS_00006639	81501121	81495740	j
10	TCONS_00006642	81501121	81495740	j
10	TCONS_00006645	81501121	81495740	j
10	TCONS_00006648	81501121	81496506	j
10	TCONS_00006739	84745082	84734979	o
10	TCONS_00006812	85787190	85783969	j
10	TCONS_00006813	85787190	85783969	j
10	TCONS_00006821	85999488	85989671	j
10	TCONS_00006832	86084156	86073220	j
10	TCONS_00006840	86157084	86154014	j
10	TCONS_00006868	86819728	86813963	o
10	TCONS_00006871	86903384	86900602	u
10	TCONS_00006891	87520313	87490526	o
10	TCONS_00006941	91510426	91503404	x
10	TCONS_00006942	91510426	91503404	x
10	TCONS_00006944	91762004	91761241	x
10	TCONS_00006948	92551983	92510006	x
10	TCONS_00006952	92523344	92519217	u
10	TCONS_00007001	100157580	100153428	j
10	TCONS_00007030	102013441	102012383	o
10	TCONS_00007042	102945392	102918507	j
10	TCONS_00007048	103123174	103095396	j
10	TCONS_00007050	103123174	103095506	j
10	TCONS_00007087	1817617	1815947	o
10	TCONS_00007127	4669942	4659710	j
10	TCONS_00007133	4689586	4679627	j
10	TCONS_00007134	4778599	4679627	j
10	TCONS_00007156	5620258	5613038	j
10	TCONS_00007157	5620676	5613038	j
10	TCONS_00007181	7080767	7077781	u
10	TCONS_00007259	11118571	11106451	j
10	TCONS_00007304	11938365	11936565	j
10	TCONS_00007313	12046111	12043182	j
10	TCONS_00007318	12073766	12071047	j
10	TCONS_00007323	12097191	12092543	j
10	TCONS_00007350	12379178	12370189	j
10	TCONS_00007358	12465892	12435896	o
10	TCONS_00007360	12480451	12466101	j
10	TCONS_00007381	12764275	12743527	s
10	TCONS_00007396	13252201	13235273	j
10	TCONS_00007398	13351181	13276258	s
10	TCONS_00007402	13356161	13352814	j
10	TCONS_00007413	14035681	14028506	j
10	TCONS_00007414	14055033	14028506	j
10	TCONS_00007415	14055033	14028506	j
10	TCONS_00007434	15093408	15070415	u
10	TCONS_00007435	15093571	15070415	u
10	TCONS_00007436	15093703	15070415	u
10	TCONS_00007461	16926653	16922733	j
10	TCONS_00007665	21090782	21088232	j
10	TCONS_00007667	21091354	21088232	j
10	TCONS_00007751	22283321	22263101	j
10	TCONS_00007757	22297994	22263101	j
10	TCONS_00007775	22360673	22348419	j
10	TCONS_00007776	22360676	22348419	j
10	TCONS_00007777	22360688	22348419	j
10	TCONS_00007781	22366992	22348419	j
10	TCONS_00007866	26257891	26256256	s
10	TCONS_00007885	26615935	26610064	u
10	TCONS_00007895	26670751	26656066	s
10	TCONS_00008015	34108592	34098482	j
10	TCONS_00008042	35757288	35735968	j
10	TCONS_00008075	36295383	36291367	j
10	TCONS_00008125	37387093	37297408	o
10	TCONS_00008128	37390476	37387484	j
10	TCONS_00008165	37606250	37598637	j
10	TCONS_00008175	37775405	37767947	j
10	TCONS_00008192	38209950	38179562	j
10	TCONS_00008255	43029736	43024959	u
10	TCONS_00008289	43326041	43311277	j
10	TCONS_00008371	46416848	46410395	j
10	TCONS_00008384	46630747	46622524	u
10	TCONS_00008395	46899532	46867668	x
10	TCONS_00008437	49787623	49780937	u
10	TCONS_00008463	51391846	51378697	s
10	TCONS_00008475	52092902	52087944	j
10	TCONS_00008485	52620810	52607700	o
10	TCONS_00008532	55113417	55099743	s
10	TCONS_00008573	59397427	59387679	j
10	TCONS_00008656	64879203	64876573	u
10	TCONS_00008657	64891148	64882506	j
10	TCONS_00008658	64894662	64882506	j
10	TCONS_00008666	64917265	64909393	u
10	TCONS_00008667	64917265	64909393	u
10	TCONS_00008675	65040331	65036642	j
10	TCONS_00008686	65265940	65264239	j
10	TCONS_00008704	65680219	65673444	j
10	TCONS_00008705	65680529	65673444	j
10	TCONS_00008740	67517949	67504719	s
10	TCONS_00008758	69615366	69613257	u
10	TCONS_00008759	69617016	69613257	x
10	TCONS_00008778	70592293	70565559	x
10	TCONS_00008779	70592368	70577764	u
10	TCONS_00008780	70592368	70577764	u
10	TCONS_00008783	70695899	70680336	j
10	TCONS_00008803	72819224	72816039	j
10	TCONS_00008804	72819931	72816039	j
10	TCONS_00008819	73391840	73388167	o
10	TCONS_00008840	76282345	76268617	x
10	TCONS_00008842	76282531	76268617	x
10	TCONS_00008850	76648488	76614722	j
10	TCONS_00008855	76891338	76887141	j
10	TCONS_00008863	77073332	77069493	u
10	TCONS_00008914	80306609	80300591	u
10	TCONS_00008966	82020692	81974903	j
10	TCONS_00009011	84609001	84592299	s
10	TCONS_00009068	85633918	85630975	j
10	TCONS_00009083	85783192	85774962	j
10	TCONS_00009098	85953063	85904732	j
10	TCONS_00009117	86206552	86200949	j
10	TCONS_00009131	86313688	86307298	j
10	TCONS_00009154	87248998	87237806	j
10	TCONS_00009203	88690791	88684501	j
10	TCONS_00009217	91504227	91489953	j
10	TCONS_00009300	101610975	101465586	j
10	TCONS_00009302	101635944	101465586	j
11	TCONS_00009425	922067	858769	j
11	TCONS_00009427	1053520	858769	j
11	TCONS_00009446	1764642	1757568	j
11	TCONS_00009466	2034312	2032792	o
11	TCONS_00009477	2367354	2354407	s
11	TCONS_00009507	2760307	2753673	j
11	TCONS_00009560	3769745	3755933	j
11	TCONS_00009648	7059792	7045977	j
11	TCONS_00009736	10218898	10217371	o
11	TCONS_00009737	10223584	10219367	o
11	TCONS_00009759	10499502	10488891	j
11	TCONS_00009773	10929633	10889453	o
11	TCONS_00009789	11556650	11548599	s
11	TCONS_00009818	13393707	13387010	o
11	TCONS_00009833	13565777	13561703	j
11	TCONS_00009854	14530955	14483419	u
11	TCONS_00009878	14918542	14884680	j
11	TCONS_00009879	14918542	14914839	o
11	TCONS_00009942	19068707	19023751	s
11	TCONS_00010001	21075771	21038360	j
11	TCONS_00010011	21213907	21205638	j
11	TCONS_00010013	21213907	21205638	j
11	TCONS_00010033	24474964	24469969	j
11	TCONS_00010036	24474964	24470725	j
11	TCONS_00010038	24583059	24538773	u
11	TCONS_00010040	24583059	24538773	u
11	TCONS_00010043	24583059	24552604	u
11	TCONS_00010044	24583059	24552604	u
11	TCONS_00010045	24558329	24554441	u
11	TCONS_00010046	24583059	24554441	u
11	TCONS_00010047	24583059	24554441	u
11	TCONS_00010087	25995929	25991951	o
11	TCONS_00010107	26670381	26360171	j
11	TCONS_00010129	27199274	27136669	j
11	TCONS_00010160	29072500	29060557	j
11	TCONS_00010172	29527513	29514371	o
11	TCONS_00010173	29642726	29622671	u
11	TCONS_00010177	29642726	29627658	u
11	TCONS_00010204	30892687	30836473	j
11	TCONS_00010290	43547956	43540727	j
11	TCONS_00010357	46316259	46309804	u
11	TCONS_00010366	46467594	46451904	s
11	TCONS_00010367	46491856	46485714	x
11	TCONS_00010377	46682206	46677435	o
11	TCONS_00010499	48846201	48842288	o
11	TCONS_00010513	49395988	49394458	u
11	TCONS_00010525	49463260	49460515	j
11	TCONS_00010551	50551425	50543271	j
11	TCONS_00010575	60667410	60546128	j
11	TCONS_00010584	61540443	61539181	o
11	TCONS_00010627	64952289	64948286	o
11	TCONS_00010691	68285961	68278882	j
11	TCONS_00010692	68285961	68278887	j
11	TCONS_00010693	68285961	68278900	j
11	TCONS_00010694	68285961	68278902	j
11	TCONS_00010695	68285961	68278906	j
11	TCONS_00010700	68602362	68588196	j
11	TCONS_00010707	68744802	68740841	o
11	TCONS_00010708	68744802	68740847	o
11	TCONS_00010721	69727411	69712719	s
11	TCONS_00010753	71274377	71269612	u
11	TCONS_00010765	71981434	71974373	u
11	TCONS_00010767	71981434	71974386	u
11	TCONS_00010774	72046695	72038743	o
11	TCONS_00010808	72335109	72324890	j
11	TCONS_00010826	72567228	72565404	x
11	TCONS_00010905	74441022	74422503	j
11	TCONS_00010907	74441022	74432443	j
11	TCONS_00010941	75233610	75231924	u
11	TCONS_00010942	75242163	75234854	x
11	TCONS_00010947	75327153	75309965	x
11	TCONS_00010952	76595941	76560315	u
11	TCONS_00010964	78191914	78165715	o
11	TCONS_00011004	78898471	78894897	o
11	TCONS_00011005	78910954	78899208	j
11	TCONS_00011031	81954327	81952397	u
11	TCONS_00011108	87061429	87054767	o
11	TCONS_00011116	87692542	87655019	o
11	TCONS_00011182	92686951	92678282	o
11	TCONS_00011256	95719079	95672335	o
11	TCONS_00011269	95866980	95860136	j
11	TCONS_00011401	98984644	98967596	j
11	TCONS_00011420	99064364	99059651	j
11	TCONS_00011441	99207860	99204783	o
11	TCONS_00011455	99292497	99288670	o
11	TCONS_00011471	99441357	99438152	j
11	TCONS_00011474	99441357	99438199	j
11	TCONS_00011487	99611133	99605860	u
11	TCONS_00011491	99918690	99902510	o
11	TCONS_00011493	99918690	99907215	j
11	TCONS_00011494	99918690	99907215	j
11	TCONS_00011496	99918690	99910659	j
11	TCONS_00011568	101293075	101287833	o
11	TCONS_00011575	101321987	101297193	j
11	TCONS_00011576	101321987	101297362	j
11	TCONS_00011580	101414893	101413018	o
11	TCONS_00011590	101621554	101615992	o
11	TCONS_00011632	103174479	103170936	u
11	TCONS_00011634	103174479	103171397	u
11	TCONS_00011635	103186153	103175221	u
11	TCONS_00011636	103186153	103175221	u
11	TCONS_00011667	103875086	103872936	j
11	TCONS_00011668	103877624	103875363	s
11	TCONS_00011706	104390967	104387803	u
11	TCONS_00011722	104800946	104798235	u
11	TCONS_00011738	104980221	104977024	u
11	TCONS_00011743	105114902	105109812	o
11	TCONS_00011757	105504005	105501959	u
11	TCONS_00011758	105504005	105501959	u
11	TCONS_00011853	106141027	106135753	u
11	TCONS_00011889	106274382	106273382	o
11	TCONS_00011970	1234903	1185768	j
11	TCONS_00011972	1234909	1185768	j
11	TCONS_00012046	2815135	2799811	j
11	TCONS_00012051	2814675	2807896	j
11	TCONS_00012086	2974227	2963146	j
11	TCONS_00012123	4321545	4320844	j
11	TCONS_00012126	4351644	4336995	s
11	TCONS_00012127	4351673	4336995	s
11	TCONS_00012162	5468447	5427465	u
11	TCONS_00012199	6252263	6242331	j
11	TCONS_00012239	9219830	9215690	j
11	TCONS_00012244	9264135	9254122	s
11	TCONS_00012254	9717567	9706395	j
11	TCONS_00012283	10145733	10142844	u
11	TCONS_00012285	10146356	10142844	u
11	TCONS_00012341	10880096	10873974	j
11	TCONS_00012367	11555465	11548544	j
11	TCONS_00012368	11555925	11548544	j
11	TCONS_00012369	11556964	11548544	j
11	TCONS_00012381	12537550	12512674	j
11	TCONS_00012383	12537550	12512674	j
11	TCONS_00012407	13398749	13391447	j
11	TCONS_00012408	13399993	13391447	j
11	TCONS_00012418	14154562	14151198	s
11	TCONS_00012439	14539699	14483426	u
11	TCONS_00012443	14561667	14545160	j
11	TCONS_00012555	21149241	21145282	j
11	TCONS_00012556	21151114	21145282	j
11	TCONS_00012584	22056466	22040726	j
11	TCONS_00012606	24741076	24715741	s
11	TCONS_00012608	24769133	24756935	j
11	TCONS_00012610	24792649	24756935	j
11	TCONS_00012621	25535789	25513847	j
11	TCONS_00012647	26445882	26438533	j
11	TCONS_00012648	26465506	26438533	j
11	TCONS_00012687	29546122	29542073	j
11	TCONS_00012688	29547308	29542073	j
11	TCONS_00012689	29547308	29542073	j
11	TCONS_00012690	29574794	29542073	j
11	TCONS_00012704	29793630	29781192	s
11	TCONS_00012731	36426774	36401341	j
11	TCONS_00012738	36583065	36572841	j
11	TCONS_00012753	37753800	37721917	j
11	TCONS_00012764	37972642	37970454	s
11	TCONS_00012769	38008194	38005610	s
11	TCONS_00012778	38241695	38211844	s
11	TCONS_00012826	43624731	43604708	u
11	TCONS_00012865	44619117	44616616	j
11	TCONS_00012925	46620073	46612792	s
11	TCONS_00012972	48008094	47993865	s
11	TCONS_00012997	48729935	48727826	j
11	TCONS_00013007	48942655	48938305	u
11	TCONS_00013011	49110328	49082202	j
11	TCONS_00013033	49413449	49410611	j
11	TCONS_00013047	49449511	49444661	u
11	TCONS_00013049	49449526	49444661	u
11	TCONS_00013135	60460415	60459282	u
11	TCONS_00013170	63138626	63063596	u
11	TCONS_00013171	63150627	63063596	u
11	TCONS_00013173	63277528	63266164	u
11	TCONS_00013202	66507090	66490673	j
11	TCONS_00013204	66508394	66490673	j
11	TCONS_00013205	66511655	66490673	j
11	TCONS_00013206	66513265	66490673	j
11	TCONS_00013222	67516433	67511515	x
11	TCONS_00013256	68249808	68242032	s
11	TCONS_00013257	68285893	68279666	s
11	TCONS_00013259	68357982	68352218	u
11	TCONS_00013296	68611877	68588238	j
11	TCONS_00013312	69625477	69617500	j
11	TCONS_00013388	72078043	72073039	j
11	TCONS_00013396	72192888	72189821	s
11	TCONS_00013428	72536424	72533740	s
11	TCONS_00013456	72798612	72792002	j
11	TCONS_00013457	72798612	72792002	j
11	TCONS_00013461	72798660	72792002	j
11	TCONS_00013485	73304744	73300776	j
11	TCONS_00013528	74989951	74986340	x
11	TCONS_00013532	75081390	75050406	j
11	TCONS_00013543	77857763	77833230	u
11	TCONS_00013550	78604158	78599854	s
11	TCONS_00013555	78903923	78898860	u
11	TCONS_00013556	78904649	78898860	x
11	TCONS_00013557	78904649	78898860	x
11	TCONS_00013558	78909122	78898860	s
11	TCONS_00013559	79412744	79406036	s
11	TCONS_00013653	86621594	86619510	j
11	TCONS_00013687	87550430	87547144	j
11	TCONS_00013692	87592660	87587451	j
11	TCONS_00013792	93125454	93119376	j
11	TCONS_00013835	94274926	94268671	u
11	TCONS_00013865	95866845	95858167	s
11	TCONS_00013866	95871699	95867697	j
11	TCONS_00013903	97398957	97393505	j
11	TCONS_00013970	98572502	98569788	u
11	TCONS_00014011	98889799	98883511	s
11	TCONS_00014017	98967243	98957934	x
11	TCONS_00014018	98967263	98957934	x
11	TCONS_00014022	99207812	99203681	s
11	TCONS_00014197	103086074	103082834	j
11	TCONS_00014316	104118689	104110712	x
11	TCONS_00014319	104118785	104110712	x
11	TCONS_00014320	104118785	104110712	x
11	TCONS_00014323	104131042	104128203	j
11	TCONS_00014352	104255622	104249112	j
11	TCONS_00014356	104255738	104249112	j
11	TCONS_00014361	104305884	104302962	j
11	TCONS_00014399	104957995	104952357	u
11	TCONS_00014418	105802963	105799334	u
11	TCONS_00014422	105821845	105814838	j
11	TCONS_00014423	105821902	105814838	j
11	TCONS_00014424	105821928	105814838	j
11	TCONS_00014436	105938330	105936882	s
12	TCONS_00014576	1817390	1813503	x
12	TCONS_00014581	2744400	2603300	o
12	TCONS_00014599	11301898	11291531	o
12	TCONS_00014616	11610166	11599615	j
12	TCONS_00014617	11610166	11600159	j
12	TCONS_00014619	11610166	11604865	j
12	TCONS_00014638	13115355	13015737	s
12	TCONS_00014640	13226244	13141567	j
12	TCONS_00014652	14557354	14553930	u
12	TCONS_00014675	15573909	15567587	u
12	TCONS_00014702	17911255	17896629	s
12	TCONS_00014734	18840865	18833394	o
12	TCONS_00014752	19089524	19088150	j
12	TCONS_00014759	19447087	19415468	j
12	TCONS_00014792	20409963	20389780	j
12	TCONS_00014809	21204076	21199066	u
12	TCONS_00014821	21647310	21642698	o
12	TCONS_00014830	21832318	21819677	o
12	TCONS_00014841	21993948	21990229	o
12	TCONS_00014932	28614360	28610001	j
12	TCONS_00014933	28614360	28611195	o
12	TCONS_00014935	28775343	28763371	s
12	TCONS_00014936	28775343	28764543	x
12	TCONS_00014937	28775343	28766205	x
12	TCONS_00014944	30014342	29997207	s
12	TCONS_00014960	30854178	30805343	j
12	TCONS_00014971	31493046	31471776	s
12	TCONS_00014972	31493046	31471776	s
12	TCONS_00015000	32621599	32615125	s
12	TCONS_00015008	32715128	32710805	o
12	TCONS_00015024	33343671	33339382	o
12	TCONS_00015088	35819413	35797851	j
12	TCONS_00015097	35985479	35983948	j
12	TCONS_00015109	36102689	36092287	u
12	TCONS_00015125	36345246	36342207	u
12	TCONS_00015127	36353009	36351115	x
12	TCONS_00015147	45258916	45175660	u
12	TCONS_00015150	45288705	45256020	u
12	TCONS_00015168	47818926	47803202	o
12	TCONS_00015245	54537479	54506608	u
12	TCONS_00015253	54650229	54579001	j
12	TCONS_00015290	69126864	69117549	j
12	TCONS_00015327	74572581	74535576	o
12	TCONS_00015409	79081893	79079730	o
12	TCONS_00015451	84660431	84656004	u
12	TCONS_00015505	86392390	86384529	o
12	TCONS_00015549	87083048	87079317	o
12	TCONS_00015659	14681963	14678177	j
12	TCONS_00015660	14704461	14678177	j
12	TCONS_00015679	15498167	15471994	j
12	TCONS_00015683	16040505	16033700	j
12	TCONS_00015699	16215397	16207287	j
12	TCONS_00015736	17901370	17896753	j
12	TCONS_00015740	18064227	18036771	s
12	TCONS_00015743	18130702	18105475	x
12	TCONS_00015748	18206016	18202011	o
12	TCONS_00015762	18284265	18241680	j
12	TCONS_00015765	18930829	18919032	j
12	TCONS_00015767	18951857	18919032	j
12	TCONS_00015807	19446002	19441894	x
12	TCONS_00015808	19448008	19441894	x
12	TCONS_00015817	19526138	19496791	j
12	TCONS_00015837	21208524	21205715	j
12	TCONS_00015863	21553407	21551352	j
12	TCONS_00015875	21804528	21781467	j
12	TCONS_00015910	23695013	23680676	j
12	TCONS_00015990	29635346	29634872	o
12	TCONS_00016003	30044290	30041581	u
12	TCONS_00016010	30334202	30327814	s
12	TCONS_00016021	31477794	31471716	j
12	TCONS_00016025	31482866	31471716	j
12	TCONS_00016026	31482882	31471716	j
12	TCONS_00016101	34416690	34413677	u
12	TCONS_00016120	35403481	35376782	j
12	TCONS_00016123	35512249	35458791	s
12	TCONS_00016130	35828350	35818118	j
12	TCONS_00016134	35850265	35848166	o
12	TCONS_00016151	36076725	36067054	u
12	TCONS_00016152	36077382	36067054	u
12	TCONS_00016166	36400880	36397828	j
12	TCONS_00016167	36405343	36397828	j
12	TCONS_00016209	47476653	47461544	j
12	TCONS_00016223	48222386	48213039	u
12	TCONS_00016242	50593169	50570454	j
12	TCONS_00016246	50595337	50591599	o
12	TCONS_00016331	69491447	69480640	j
12	TCONS_00016458	84535240	84533939	u
12	TCONS_00016495	85341124	85327076	j
12	TCONS_00016506	86188137	86186156	j
12	TCONS_00016537	86682816	86675970	j
13	TCONS_00016592	3707169	3691455	s
13	TCONS_00016597	3927981	3730112	j
13	TCONS_00016626	7595657	7552589	j
13	TCONS_00016638	10590012	10585742	j
13	TCONS_00016663	11151857	11057270	o
13	TCONS_00016689	11570661	11480218	j
13	TCONS_00016690	11570661	11484235	o
13	TCONS_00016695	12216018	12197398	j
13	TCONS_00016721	15457410	15439675	u
13	TCONS_00016837	19782189	19773533	j
13	TCONS_00016896	24140937	24115799	j
13	TCONS_00016897	24140937	24120166	j
13	TCONS_00017000	32226345	32222540	j
13	TCONS_00017005	32353355	32351358	o
13	TCONS_00017042	33539233	33535789	j
13	TCONS_00017108	37980474	37977455	o
13	TCONS_00017120	38362701	38304452	o
13	TCONS_00017156	38679636	38615621	j
13	TCONS_00017203	40912789	40902888	o
13	TCONS_00017246	42811087	42807986	j
13	TCONS_00017251	42893594	42891816	o
13	TCONS_00017283	43435556	43426905	u
13	TCONS_00017304	43587434	43584611	j
13	TCONS_00017328	45166035	45159460	x
13	TCONS_00017329	45166035	45160022	x
13	TCONS_00017335	45185804	45167536	u
13	TCONS_00017358	46480617	46476560	o
13	TCONS_00017369	47437646	47431354	s
13	TCONS_00017372	47498716	47495953	o
13	TCONS_00017378	47930422	47916952	j
13	TCONS_00017380	48029581	47916952	j
13	TCONS_00017393	48209791	48189552	j
13	TCONS_00017402	51267554	51160989	j
13	TCONS_00017403	51272660	51161062	j
13	TCONS_00017430	51527599	51521606	o
13	TCONS_00017449	52003288	52000726	x
13	TCONS_00017486	52527274	52524801	u
13	TCONS_00017543	53890614	53886627	j
13	TCONS_00017557	53961044	53939650	s
13	TCONS_00017679	55162830	55148404	o
13	TCONS_00017700	57364357	57357647	j
13	TCONS_00017706	57549990	57534014	j
13	TCONS_00017764	59665236	59662721	u
13	TCONS_00017775	59766375	59738777	j
13	TCONS_00017776	59763160	59738777	j
13	TCONS_00017779	59766375	59739035	j
13	TCONS_00017810	60410342	60403505	o
13	TCONS_00017847	61199465	61196783	u
13	TCONS_00017931	62130555	62102547	s
13	TCONS_00017938	62176650	62170516	o
13	TCONS_00018058	64560974	64553934	s
13	TCONS_00018067	64754509	64708848	o
13	TCONS_00018146	66271549	66243181	o
13	TCONS_00018162	66467543	66465340	o
13	TCONS_00018178	66967486	66931897	j
13	TCONS_00018190	67345498	67339332	o
13	TCONS_00018191	67345498	67339332	o
13	TCONS_00018192	67345498	67339416	o
13	TCONS_00018194	67345498	67339491	o
13	TCONS_00018195	67340909	67340747	o
13	TCONS_00018198	67345498	67341213	o
13	TCONS_00018209	67469589	67456808	j
13	TCONS_00018216	67572192	67554518	j
13	TCONS_00018248	69824244	69822324	o
13	TCONS_00018288	72216905	72214173	j
13	TCONS_00018290	72227619	72223201	j
13	TCONS_00018291	72227619	72223201	j
13	TCONS_00018298	72681972	72669308	s
13	TCONS_00018319	72932043	72913681	s
13	TCONS_00018322	73028146	72993336	j
13	TCONS_00018323	73028146	73003414	j
13	TCONS_00018331	73319931	73317698	o
13	TCONS_00018358	73596222	73593608	j
13	TCONS_00018366	73713440	73707978	o
13	TCONS_00018387	73797142	73795621	j
13	TCONS_00018396	74247157	74243044	s
13	TCONS_00018399	74300850	74295476	j
13	TCONS_00018473	77181348	77177124	o
13	TCONS_00018483	77378276	77375051	j
13	TCONS_00018484	77378276	77375051	j
13	TCONS_00018507	78017910	78003927	j
13	TCONS_00018518	78217354	78212393	u
13	TCONS_00018521	78241999	78236161	x
13	TCONS_00018522	78241999	78236224	x
13	TCONS_00018527	78522969	78521393	u
13	TCONS_00018529	78529689	78521393	u
13	TCONS_00018556	81116694	81114033	x
13	TCONS_00018559	81199547	81190269	u
13	TCONS_00018563	81250689	81249527	u
13	TCONS_00018578	695310	678695	j
13	TCONS_00018641	10150080	10069353	j
13	TCONS_00018654	10576026	10559210	s
13	TCONS_00018682	12151158	12143250	j
13	TCONS_00018737	15301552	15297198	u
13	TCONS_00018738	15851600	15847752	u
13	TCONS_00018789	17576189	17565238	j
13	TCONS_00018820	17791620	17779478	j
13	TCONS_00018840	18096456	18089796	j
13	TCONS_00018860	19971056	19969067	u
13	TCONS_00018910	24140908	24123569	s
13	TCONS_00018927	27839603	27800779	s
13	TCONS_00018940	28354217	28349332	o
13	TCONS_00019016	32079375	32055545	j
13	TCONS_00019030	33374419	33362206	s
13	TCONS_00019052	35031868	35026368	j
13	TCONS_00019088	37026113	36998372	j
13	TCONS_00019090	37026940	36998372	j
13	TCONS_00019100	37844572	37839903	u
13	TCONS_00019102	37846737	37839903	u
13	TCONS_00019122	38220568	38215083	j
13	TCONS_00019155	38595158	38593605	x
13	TCONS_00019197	41883360	41875665	j
13	TCONS_00019210	42076755	42034888	j
13	TCONS_00019222	42584349	42579549	s
13	TCONS_00019237	42804868	42799831	x
13	TCONS_00019238	42814283	42813204	j
13	TCONS_00019239	42814793	42813204	j
13	TCONS_00019240	42815515	42813204	j
13	TCONS_00019241	42815519	42813204	j
13	TCONS_00019243	42817892	42813204	j
13	TCONS_00019282	43886730	43865427	o
13	TCONS_00019300	45045503	45043047	u
13	TCONS_00019336	46840650	46836883	j
13	TCONS_00019356	47189876	47131133	j
13	TCONS_00019370	47426841	47421389	j
13	TCONS_00019371	47426879	47421389	j
13	TCONS_00019372	47427252	47421389	j
13	TCONS_00019383	47722593	47700187	j
13	TCONS_00019427	51294151	51270551	j
13	TCONS_00019431	51306228	51270551	j
13	TCONS_00019467	51593972	51541270	j
13	TCONS_00019475	52014643	52004036	s
13	TCONS_00019481	52136539	52134313	u
13	TCONS_00019549	53513770	53512461	s
13	TCONS_00019551	53643875	53603484	x
13	TCONS_00019590	53943455	53939476	j
13	TCONS_00019691	54959387	54953117	j
13	TCONS_00019713	55096556	55095090	u
13	TCONS_00019715	55097449	55095090	u
13	TCONS_00019732	57149247	57142979	j
13	TCONS_00019742	57379436	57373223	j
13	TCONS_00019769	57698014	57694773	j
13	TCONS_00019771	57701801	57694773	j
13	TCONS_00019844	59582310	59572279	j
13	TCONS_00019866	60410104	60403149	s
13	TCONS_00019868	60606489	60605469	j
13	TCONS_00019901	61213271	61207794	u
13	TCONS_00019904	61254840	61220111	j
13	TCONS_00019930	61806668	61801223	u
13	TCONS_00019945	62575154	62565913	s
13	TCONS_00019947	62792330	62778547	x
13	TCONS_00019949	62820694	62818669	u
13	TCONS_00019976	63162001	63141704	j
13	TCONS_00019978	63167809	63141704	j
13	TCONS_00019984	63226844	63222620	x
13	TCONS_00019989	63686115	63683660	u
13	TCONS_00020002	63714489	63710199	u
13	TCONS_00020039	64388613	64385452	u
13	TCONS_00020051	64449064	64444433	s
13	TCONS_00020052	64551861	64544773	j
13	TCONS_00020099	64913587	64908234	j
13	TCONS_00020152	66468546	66461377	j
13	TCONS_00020174	67323664	67320066	o
13	TCONS_00020175	67325016	67320066	o
13	TCONS_00020176	67325365	67320066	o
13	TCONS_00020177	67325365	67320066	o
13	TCONS_00020179	67360475	67320066	j
13	TCONS_00020184	67466643	67456880	s
13	TCONS_00020223	72586972	72581947	u
13	TCONS_00020230	72673745	72669119	j
13	TCONS_00020241	72751980	72746421	j
13	TCONS_00020247	73028118	72993572	o
13	TCONS_00020256	73061186	73056331	u
13	TCONS_00020260	73319933	73297862	s
13	TCONS_00020269	73367104	73347049	j
13	TCONS_00020394	76160642	76153235	j
13	TCONS_00020412	76843350	76840618	j
13	TCONS_00020467	78125193	78115081	j
13	TCONS_00020471	78134635	78115081	j
13	TCONS_00020473	78143441	78115081	j
13	TCONS_00020490	78602561	78598756	j
13	TCONS_00020541	80580226	80557324	u
13	TCONS_00020546	81119366	81114779	j
13	TCONS_00020584	81644683	81627546	s
14	TCONS_00020590	257876	252906	u
14	TCONS_00020591	257876	253233	u
14	TCONS_00020594	306924	303633	j
14	TCONS_00020616	342811	334258	j
14	TCONS_00020704	756114	753996	x
14	TCONS_00020794	1223420	1214485	o
14	TCONS_00020799	1223420	1219495	u
14	TCONS_00020811	1426377	1422719	s
14	TCONS_00020817	1648490	1641039	u
14	TCONS_00020904	3156469	3153345	s
14	TCONS_00020925	7053741	7046714	u
14	TCONS_00020940	7955632	7948582	o
14	TCONS_00020941	8072009	8067152	u
14	TCONS_00021011	15080764	14850311	s
14	TCONS_00021032	15722464	15672727	j
14	TCONS_00021034	15722464	15675821	j
14	TCONS_00021063	16558705	16534286	j
14	TCONS_00021065	16558705	16553389	j
14	TCONS_00021075	16738592	16730307	j
14	TCONS_00021100	19616507	19613104	u
14	TCONS_00021102	19625705	19616607	u
14	TCONS_00021109	19945002	19941586	s
14	TCONS_00021138	21989949	21961076	s
14	TCONS_00021142	22023197	22021432	o
14	TCONS_00021160	23279648	23277981	s
14	TCONS_00021165	23390239	23376061	j
14	TCONS_00021170	23534249	23528237	u
14	TCONS_00021174	24435061	24291651	j
14	TCONS_00021194	24934943	24906088	u
14	TCONS_00021222	28074315	28047846	s
14	TCONS_00021233	28174571	28166651	o
14	TCONS_00021243	30099717	30055416	j
14	TCONS_00021255	30723611	30713033	j
14	TCONS_00021256	30723611	30713069	j
14	TCONS_00021289	34360605	34328071	s
14	TCONS_00021306	36425695	36408878	j
14	TCONS_00021310	36657321	36626230	j
14	TCONS_00021316	37234030	37226288	o
14	TCONS_00021379	44680965	44676567	s
14	TCONS_00021387	46074104	45624921	j
14	TCONS_00021412	47552921	47547661	s
14	TCONS_00021497	61109020	61104951	j
14	TCONS_00021499	61123317	61118200	u
14	TCONS_00021505	61617025	61612295	j
14	TCONS_00021582	64220627	64217051	s
14	TCONS_00021591	65474350	65399923	u
14	TCONS_00021607	66129652	66121407	j
14	TCONS_00021641	69081103	69063920	j
14	TCONS_00021644	69412455	69396057	j
14	TCONS_00021650	69668298	69661044	u
14	TCONS_00021652	69668298	69661070	u
14	TCONS_00021653	69668298	69661203	u
14	TCONS_00021656	69668298	69662864	u
14	TCONS_00021708	71419773	71303539	j
14	TCONS_00021732	73340580	73323888	s
14	TCONS_00021736	73340580	73338535	u
14	TCONS_00021737	73340580	73338552	u
14	TCONS_00021738	73340580	73338559	u
14	TCONS_00021749	73572351	73541936	j
14	TCONS_00021766	73865437	73843948	u
14	TCONS_00021777	76217502	76209697	j
14	TCONS_00021780	76968398	76962714	j
14	TCONS_00021793	77398801	77392388	j
14	TCONS_00021794	77454784	77441402	s
14	TCONS_00021837	81863769	81860502	j
14	TCONS_00021943	709971	707119	x
14	TCONS_00021944	712082	707119	x
14	TCONS_00021946	712137	707119	x
14	TCONS_00022033	1335838	1333151	j
14	TCONS_00022034	1338184	1333151	j
14	TCONS_00022035	1341988	1333151	j
14	TCONS_00022036	1342148	1333151	j
14	TCONS_00022053	1444741	1443103	u
14	TCONS_00022055	1444742	1443103	u
14	TCONS_00022119	7127565	7107548	o
14	TCONS_00022146	9128021	9113774	j
14	TCONS_00022167	12384339	12377895	j
14	TCONS_00022168	12404439	12377895	j
14	TCONS_00022169	12404544	12377895	j
14	TCONS_00022172	12535298	12377895	j
14	TCONS_00022174	12601864	12377895	j
14	TCONS_00022207	15147782	15144664	j
14	TCONS_00022249	16112829	16072263	j
14	TCONS_00022271	16781834	16772152	j
14	TCONS_00022289	19125535	19112862	u
14	TCONS_00022332	21501188	21490348	j
14	TCONS_00022353	21996677	21993388	j
14	TCONS_00022354	21998165	21993388	j
14	TCONS_00022365	23044634	23034280	j
14	TCONS_00022439	27025986	27013607	j
14	TCONS_00022444	27125960	27114476	j
14	TCONS_00022480	30108116	30105466	u
14	TCONS_00022481	30109079	30105466	u
14	TCONS_00022493	30832341	30825596	j
14	TCONS_00022507	31108856	31104597	j
14	TCONS_00022508	31108856	31104597	j
14	TCONS_00022528	33844757	33834922	j
14	TCONS_00022577	36424775	36405515	s
14	TCONS_00022588	36599818	36588023	j
14	TCONS_00022591	36618678	36588023	j
14	TCONS_00022592	36618777	36588023	j
14	TCONS_00022610	37136431	37099025	j
14	TCONS_00022645	41946694	41936162	j
14	TCONS_00022685	44485893	44476512	u
14	TCONS_00022688	44489577	44476512	x
14	TCONS_00022696	44854875	44848527	j
14	TCONS_00022701	44989644	44986994	j
14	TCONS_00022702	44989680	44986994	j
14	TCONS_00022703	45018754	44986994	j
14	TCONS_00022723	54844912	54842499	j
14	TCONS_00022735	55087610	55075622	j
14	TCONS_00022736	55087610	55075622	j
14	TCONS_00022737	55087610	55075622	j
14	TCONS_00022743	56293854	56245961	s
14	TCONS_00022785	61287169	61264782	j
14	TCONS_00022797	62726405	62718147	j
14	TCONS_00022798	62732558	62718147	j
14	TCONS_00022811	62963458	62950788	j
14	TCONS_00022814	63429453	63393913	s
14	TCONS_00022817	63643526	63625666	s
14	TCONS_00022819	63652946	63631659	x
14	TCONS_00022822	63694495	63631659	x
14	TCONS_00022827	63901918	63886044	u
14	TCONS_00022828	63901923	63886044	u
14	TCONS_00022839	64220642	64216899	j
14	TCONS_00022840	64220916	64216899	j
14	TCONS_00022843	64458226	64452793	j
14	TCONS_00022913	67903127	67893297	j
14	TCONS_00022914	67914792	67893297	j
14	TCONS_00022920	67994000	67986579	s
14	TCONS_00022935	69261744	69249737	u
14	TCONS_00022958	69610430	69602149	j
14	TCONS_00022959	69631055	69602149	j
14	TCONS_00022960	69631055	69602149	j
14	TCONS_00022965	69765039	69759900	u
14	TCONS_00023040	77009650	76994568	j
14	TCONS_00023041	77009650	76994568	j
14	TCONS_00023042	77009709	76994568	j
14	TCONS_00023054	77357477	77332409	j
14	TCONS_00023063	77400423	77391660	j
14	TCONS_00023064	77400472	77391660	j
15	TCONS_00023201	4537973	4259757	j
15	TCONS_00023202	4537973	4439965	j
15	TCONS_00023265	6509447	6499411	s
15	TCONS_00023267	6641326	6638842	u
15	TCONS_00023287	13720931	13720272	j
15	TCONS_00023313	14511219	14490360	j
15	TCONS_00023314	14511219	14490489	j
15	TCONS_00023317	14511219	14499788	j
15	TCONS_00023350	17197402	17178155	j
15	TCONS_00023415	21880303	21876744	o
15	TCONS_00023427	22258353	22251270	j
15	TCONS_00023428	22258353	22251270	j
15	TCONS_00023445	22409057	22397453	j
15	TCONS_00023459	22597259	22586361	j
15	TCONS_00023463	22654660	22642081	s
15	TCONS_00023470	22842901	22706915	j
15	TCONS_00023517	24927867	24920515	j
15	TCONS_00023552	27906378	27893351	j
15	TCONS_00023558	27975978	27973656	s
15	TCONS_00023577	28802624	28793440	j
15	TCONS_00023595	29082542	29075912	j
15	TCONS_00023665	29695831	29690021	j
15	TCONS_00023683	29888793	29879752	s
15	TCONS_00023687	29986936	29981108	s
15	TCONS_00023696	30808832	30801480	o
15	TCONS_00023705	30918652	30911224	j
15	TCONS_00023720	31715401	31648677	j
15	TCONS_00023750	32220043	32211621	j
15	TCONS_00023751	32220043	32214238	j
15	TCONS_00023768	33698592	33686608	x
15	TCONS_00023809	35197979	35156695	s
15	TCONS_00023885	39285919	39281225	o
15	TCONS_00023891	40735279	40729761	j
15	TCONS_00023892	40735279	40732878	o
15	TCONS_00023938	42378103	42377623	o
15	TCONS_00023960	43339034	43311257	j
15	TCONS_00023961	43339034	43311257	j
15	TCONS_00023984	43571860	43555518	j
15	TCONS_00024007	43902243	43882834	u
15	TCONS_00024008	43902243	43882852	u
15	TCONS_00024010	43902243	43896107	u
15	TCONS_00024059	45057214	45055088	o
15	TCONS_00024083	46390031	46276833	j
15	TCONS_00024084	46390031	46277666	j
15	TCONS_00024085	46390031	46277668	j
15	TCONS_00024089	46385081	46384221	o
15	TCONS_00024148	46827780	46824127	j
15	TCONS_00024332	52372254	52363420	j
15	TCONS_00024333	52372254	52363422	j
15	TCONS_00024334	52372254	52364200	j
15	TCONS_00024376	53387936	53382474	o
15	TCONS_00024399	53953518	53944407	j
15	TCONS_00024427	54607318	54600828	x
15	TCONS_00024440	54966654	54904000	o
15	TCONS_00024449	54966654	54962554	u
15	TCONS_00024460	55057568	55030336	j
15	TCONS_00024463	55128285	55091634	o
15	TCONS_00024511	56427477	56419944	x
15	TCONS_00024578	62867534	62862713	j
15	TCONS_00024633	63727562	63722522	s
15	TCONS_00024647	64370172	64345346	s
15	TCONS_00024652	64740853	64736226	o
15	TCONS_00024661	65230260	65215153	j
15	TCONS_00024711	66919047	66916560	o
15	TCONS_00024732	73588098	73583505	o
15	TCONS_00024746	73960348	73942702	o
15	TCONS_00024767	74357877	74345792	o
15	TCONS_00024795	75860290	75854499	o
15	TCONS_00024815	76319986	76316571	j
15	TCONS_00024964	80121345	80110598	j
15	TCONS_00025002	80913264	80908696	j
15	TCONS_00025008	80952562	80950857	u
15	TCONS_00025043	82192587	82179285	s
15	TCONS_00025052	82283102	82274501	j
15	TCONS_00025081	83036795	83010316	j
15	TCONS_00025171	5506159	5477642	o
15	TCONS_00025188	6305477	6225252	s
15	TCONS_00025221	6906101	6889506	s
15	TCONS_00025255	14918147	14905615	j
15	TCONS_00025281	15984424	15976603	o
15	TCONS_00025323	18151925	18146715	j
15	TCONS_00025336	18664749	18426287	s
15	TCONS_00025409	22594805	22587080	s
15	TCONS_00025423	24286191	24284251	j
15	TCONS_00025441	24920623	24919184	o
15	TCONS_00025443	24968461	24957532	s
15	TCONS_00025444	24968452	24957982	s
15	TCONS_00025485	27516433	27511789	j
15	TCONS_00025510	28509414	28497534	j
15	TCONS_00025633	30679928	30674114	u
15	TCONS_00025635	30680022	30674114	u
15	TCONS_00025637	30680214	30674114	u
15	TCONS_00025648	30802818	30784258	s
15	TCONS_00025655	32765121	32753238	o
15	TCONS_00025661	32765726	32753238	o
15	TCONS_00025663	32765768	32753238	o
15	TCONS_00025689	33795374	33789247	j
15	TCONS_00025690	33795473	33789247	j
15	TCONS_00025721	35411055	35408281	s
15	TCONS_00025722	35411055	35408281	s
15	TCONS_00025749	39000979	38989623	j
15	TCONS_00025844	42116651	42107712	s
15	TCONS_00025848	42190281	42180567	j
15	TCONS_00025862	42243488	42234685	u
15	TCONS_00025876	42924176	42918200	j
15	TCONS_00025912	43882620	43878304	j
15	TCONS_00025913	43882620	43878304	j
15	TCONS_00025914	43882620	43878304	j
15	TCONS_00026001	46566703	46560722	j
15	TCONS_00026002	46566703	46560722	j
15	TCONS_00026047	47867654	47864864	j
15	TCONS_00026057	47893265	47890408	j
15	TCONS_00026135	50396086	50380799	o
15	TCONS_00026163	51244876	51243178	j
15	TCONS_00026175	51399081	51362700	o
15	TCONS_00026198	51743028	51742235	j
15	TCONS_00026266	52351285	52348922	u
15	TCONS_00026309	53458283	53454345	j
15	TCONS_00026310	53474187	53454345	j
15	TCONS_00026331	53809595	53806335	o
15	TCONS_00026334	53819873	53806335	o
15	TCONS_00026335	53819873	53806335	o
15	TCONS_00026389	55130403	54960726	o
15	TCONS_00026426	57275303	57270887	j
15	TCONS_00026445	58224553	58214285	j
15	TCONS_00026458	60616553	60615846	u
15	TCONS_00026520	64237045	64225453	x
15	TCONS_00026524	64369632	64345383	j
15	TCONS_00026525	64370197	64345383	j
15	TCONS_00026593	73451949	73437384	s
15	TCONS_00026596	73977369	73974961	s
15	TCONS_00026672	76791304	76784898	j
15	TCONS_00026749	77484839	77482694	u
15	TCONS_00026861	80752392	80743174	j
15	TCONS_00026862	80752418	80743174	j
15	TCONS_00026863	80752639	80743174	j
15	TCONS_00026864	80752691	80743174	j
15	TCONS_00026866	80752701	80743174	j
15	TCONS_00026875	80790815	80783686	j
15	TCONS_00026882	80878621	80847146	x
15	TCONS_00026964	82787340	82784710	j
15	TCONS_00027008	83607217	83596000	s
16	TCONS_00027040	791277	781971	j
16	TCONS_00027062	1076582	1072070	j
16	TCONS_00027092	1626609	1623009	o
16	TCONS_00027095	1645410	1635960	j
16	TCONS_00027098	1798266	1791704	u
16	TCONS_00027102	1829504	1802099	u
16	TCONS_00027105	1829504	1818437	u
16	TCONS_00027106	1829504	1818437	u
16	TCONS_00027108	1829504	1821308	u
16	TCONS_00027110	1829504	1821733	u
16	TCONS_00027121	2129978	2125759	j
16	TCONS_00027176	3679247	3661849	x
16	TCONS_00027178	3679247	3662014	x
16	TCONS_00027181	3679247	3662106	x
16	TCONS_00027184	3679247	3674779	u
16	TCONS_00027196	3815297	3809093	j
16	TCONS_00027207	4254165	4244142	j
16	TCONS_00027208	4254165	4248458	o
16	TCONS_00027262	5098716	5086052	j
16	TCONS_00027263	5098716	5086065	j
16	TCONS_00027351	23538491	23537622	u
16	TCONS_00027412	27335477	27329537	j
16	TCONS_00027417	27543264	27537513	j
16	TCONS_00027426	27658557	27615815	u
16	TCONS_00027454	29015152	29005312	s
16	TCONS_00027456	29087860	29082761	o
16	TCONS_00027462	29612836	29549801	j
16	TCONS_00027469	29618406	29615279	u
16	TCONS_00027567	36333826	36297559	s
16	TCONS_00027623	39080502	39072954	j
16	TCONS_00027625	39080502	39078122	o
16	TCONS_00027626	39179972	39151985	s
16	TCONS_00027669	41483070	41477919	u
16	TCONS_00027746	43149008	43134183	s
16	TCONS_00027762	43675419	43647427	j
16	TCONS_00027780	44060056	44050842	j
16	TCONS_00027786	44312590	44308925	o
16	TCONS_00027787	44312590	44308925	j
16	TCONS_00027789	44312590	44309067	u
16	TCONS_00027800	44472355	44440406	s
16	TCONS_00027829	45030956	45025731	j
16	TCONS_00027850	46612149	46527980	s
16	TCONS_00027863	46851187	46845006	j
16	TCONS_00027864	46851187	46845399	j
16	TCONS_00027866	46851187	46846969	j
16	TCONS_00027875	46952621	46939836	o
16	TCONS_00027893	47121819	47114440	o
16	TCONS_00027925	49268664	49260066	j
16	TCONS_00027945	49539419	49535812	o
16	TCONS_00027956	49995977	49986555	j
16	TCONS_00027994	50704772	50699902	u
16	TCONS_00027996	50708570	50699902	x
16	TCONS_00028074	51229548	51227334	j
16	TCONS_00028110	51483636	51474078	j
16	TCONS_00028111	51483636	51474142	j
16	TCONS_00028142	52023524	52018750	j
16	TCONS_00028183	55166521	55154185	o
16	TCONS_00028207	56224347	56217644	o
16	TCONS_00028229	59884717	59872118	o
16	TCONS_00028245	60420544	60380084	j
16	TCONS_00028265	60800083	60782313	o
16	TCONS_00028378	65130514	65100658	j
16	TCONS_00028379	65130514	65100661	j
16	TCONS_00028464	70599322	70592065	j
16	TCONS_00028465	70706007	70703987	u
16	TCONS_00028482	71549865	71544876	o
16	TCONS_00028499	72112814	72109238	j
16	TCONS_00028500	72113856	72109238	j
16	TCONS_00028501	72113856	72109238	j
16	TCONS_00028502	72122382	72109238	j
16	TCONS_00028504	72128607	72109238	j
16	TCONS_00028512	73107057	73104546	x
16	TCONS_00028513	73107057	73105991	u
16	TCONS_00028555	75661142	75563647	o
16	TCONS_00028556	75577693	75563647	o
16	TCONS_00028558	75578004	75569174	o
16	TCONS_00028560	75578004	75569201	o
16	TCONS_00028563	75661000	75572120	o
16	TCONS_00028564	75578004	75572159	o
16	TCONS_00028565	75578004	75573727	o
16	TCONS_00028566	75578004	75573727	o
16	TCONS_00028567	75660459	75574715	o
16	TCONS_00028568	75578004	75574758	o
16	TCONS_00028569	75578004	75574759	o
16	TCONS_00028631	79489202	79483244	u
16	TCONS_00028664	79834013	79832139	u
16	TCONS_00028668	79865629	79864556	o
16	TCONS_00028684	79921628	79913997	o
16	TCONS_00028700	80309745	80305103	j
16	TCONS_00028724	80883516	80876809	o
16	TCONS_00028744	81004380	80964375	u
16	TCONS_00028749	689832	684234	u
16	TCONS_00028774	1128307	1122121	j
16	TCONS_00028825	2162030	2148821	j
16	TCONS_00028844	2869046	2865801	j
16	TCONS_00028904	3517064	3509652	j
16	TCONS_00028912	3535179	3530153	j
16	TCONS_00028926	3648050	3641058	j
16	TCONS_00028951	4423542	4392211	u
16	TCONS_00028952	4423550	4392211	u
16	TCONS_00028953	4423550	4392211	u
16	TCONS_00028954	4516060	4468678	s
16	TCONS_00028957	4698781	4686802	j
16	TCONS_00028965	4714836	4712913	j
16	TCONS_00029046	20937378	20928590	j
16	TCONS_00029117	26625282	26606301	u
16	TCONS_00029119	26674860	26672752	u
16	TCONS_00029212	29087863	29079311	s
16	TCONS_00029234	29643417	29639344	j
16	TCONS_00029235	29644147	29639344	j
16	TCONS_00029299	32314402	32312854	j
16	TCONS_00029303	32572185	32527879	j
16	TCONS_00029308	32573204	32527879	j
16	TCONS_00029350	36292952	36269459	j
16	TCONS_00029352	36315545	36297417	j
16	TCONS_00029359	37053567	37030155	s
16	TCONS_00029411	38276013	38269310	s
16	TCONS_00029421	39178495	39142255	j
16	TCONS_00029425	39623536	39619216	o
16	TCONS_00029427	39625253	39619216	o
16	TCONS_00029428	39625447	39619216	o
16	TCONS_00029438	40821913	40816445	j
16	TCONS_00029445	40980828	40973872	u
16	TCONS_00029456	41070583	41051548	j
16	TCONS_00029461	41075687	41062525	j
16	TCONS_00029465	41227445	41205048	j
16	TCONS_00029476	41506483	41498768	j
16	TCONS_00029478	41510643	41498768	j
16	TCONS_00029498	41690009	41683879	j
16	TCONS_00029521	41846008	41838757	j
16	TCONS_00029522	41846188	41838757	j
16	TCONS_00029531	41935472	41927836	j
16	TCONS_00029532	41935472	41927836	j
16	TCONS_00029533	41935573	41927836	j
16	TCONS_00029535	41947957	41927836	j
16	TCONS_00029536	41947957	41927836	j
16	TCONS_00029560	42387230	42375000	j
16	TCONS_00029658	44116455	44108062	j
16	TCONS_00029680	44331957	44315900	x
16	TCONS_00029699	45538670	45535777	u
16	TCONS_00029702	45616396	45607167	u
16	TCONS_00029703	45616781	45607167	u
16	TCONS_00029717	46612155	46512262	j
16	TCONS_00029721	46780312	46777851	j
16	TCONS_00029722	46780312	46777851	j
16	TCONS_00029727	46783431	46777851	j
16	TCONS_00029728	46783708	46777851	j
16	TCONS_00029788	49219237	49213732	j
16	TCONS_00029887	51078218	51050041	s
16	TCONS_00029888	51091800	51085072	j
16	TCONS_00030009	51828105	51825824	j
16	TCONS_00030024	51962624	51958912	j
16	TCONS_00030057	52442302	52436774	j
16	TCONS_00030080	54042789	54005573	j
16	TCONS_00030152	55238121	55234390	j
16	TCONS_00030153	55235702	55234390	j
16	TCONS_00030154	55237252	55234390	j
16	TCONS_00030155	55238132	55234390	j
16	TCONS_00030157	55238132	55234390	j
16	TCONS_00030171	55266573	55262972	u
16	TCONS_00030184	56242849	56231674	s
16	TCONS_00030190	56400286	56396950	o
16	TCONS_00030191	56436451	56396950	o
16	TCONS_00030199	57228689	57201380	j
16	TCONS_00030257	61513873	61489182	j
16	TCONS_00030327	64683783	64674639	j
16	TCONS_00030339	65130459	65104623	s
16	TCONS_00030354	66145383	66131785	j
16	TCONS_00030438	70685511	70674825	j
16	TCONS_00030446	70757708	70755458	j
16	TCONS_00030455	70933402	70924493	j
16	TCONS_00030497	72059549	72054771	j
16	TCONS_00030504	72109128	72105084	j
16	TCONS_00030562	73903579	73893981	j
16	TCONS_00030566	73903780	73893981	j
16	TCONS_00030573	73903781	73898174	j
16	TCONS_00030638	76102275	76096913	u
16	TCONS_00030665	76852480	76845993	s
16	TCONS_00030667	77669902	77625184	o
16	TCONS_00030759	80312501	80305079	s
16	TCONS_00030797	80456241	80452399	j
16	TCONS_00030801	80457272	80452399	j
16	TCONS_00030803	80465215	80459342	u
16	TCONS_00030804	80465488	80459342	u
16	TCONS_00030816	80509507	80508256	u
16	TCONS_00030850	80880049	80876888	x
17	TCONS_00030866	534190	530461	o
17	TCONS_00030880	1847955	1843172	j
17	TCONS_00030913	5039622	5024450	u
17	TCONS_00030942	6700904	6694935	o
17	TCONS_00030954	7557064	7551345	o
17	TCONS_00030984	12091644	12085932	o
17	TCONS_00030985	12231987	12218391	u
17	TCONS_00030986	12281294	12218391	x
17	TCONS_00030987	12266825	12218395	x
17	TCONS_00031009	13110287	13104347	o
17	TCONS_00031033	14966841	14964557	j
17	TCONS_00031085	18269758	18248009	s
17	TCONS_00031086	18275859	18265392	x
17	TCONS_00031142	29479730	29460086	j
17	TCONS_00031195	40875220	40815797	j
17	TCONS_00031202	42479696	42369300	j
17	TCONS_00031204	42479696	42476783	j
17	TCONS_00031208	43381605	43357530	j
17	TCONS_00031210	43383476	43364999	j
17	TCONS_00031261	44470526	44465325	j
17	TCONS_00031262	44470526	44465334	j
17	TCONS_00031263	44470526	44465336	j
17	TCONS_00031299	46288147	46284638	s
17	TCONS_00031320	48338195	48333864	j
17	TCONS_00031357	52153382	52128532	o
17	TCONS_00031369	52295878	52287044	j
17	TCONS_00031371	52318172	52307967	j
17	TCONS_00031373	52332966	52320327	s
17	TCONS_00031453	53115871	53110806	o
17	TCONS_00031470	53508912	53499460	j
17	TCONS_00031475	53508912	53500122	j
17	TCONS_00031476	53508912	53500122	j
17	TCONS_00031483	53508912	53503301	j
17	TCONS_00031512	53923313	53917327	o
17	TCONS_00031565	55391764	55384248	j
17	TCONS_00031627	57940018	57927359	j
17	TCONS_00031629	57940018	57928495	j
17	TCONS_00031695	61372397	61363346	s
17	TCONS_00031713	62025085	62021942	o
17	TCONS_00031718	62133707	62121957	j
17	TCONS_00031765	62794418	62791392	j
17	TCONS_00031802	63372724	63365219	u
17	TCONS_00031806	63399503	63396118	o
17	TCONS_00031819	63726450	63718799	j
17	TCONS_00031844	64363175	64357088	s
17	TCONS_00031848	64405817	64402738	j
17	TCONS_00031880	65288845	65189628	j
17	TCONS_00031924	66275059	66274331	o
17	TCONS_00031928	66311964	66294461	j
17	TCONS_00031929	66309241	66294461	j
17	TCONS_00031938	66786330	66765464	u
17	TCONS_00031939	67409587	67330277	o
17	TCONS_00031940	67409587	67330284	o
17	TCONS_00031946	67409587	67394575	o
17	TCONS_00031948	67409587	67402964	o
17	TCONS_00031955	68073966	68044444	j
17	TCONS_00031956	68057082	68052071	s
17	TCONS_00031973	68470424	68463619	o
17	TCONS_00032003	68886980	68864323	s
17	TCONS_00032049	69629763	69625128	j
17	TCONS_00032078	69965301	69961596	s
17	TCONS_00032098	70192306	70170177	j
17	TCONS_00032179	71209111	71203561	u
17	TCONS_00032184	71227452	71226048	s
17	TCONS_00032246	71515667	71513021	o
17	TCONS_00032287	72307365	72289076	o
17	TCONS_00032291	72327031	72323916	o
17	TCONS_00032303	72382200	72379098	u
17	TCONS_00032304	72382200	72379594	u
17	TCONS_00032388	73156786	73149085	o
17	TCONS_00032394	189672	179415	j
17	TCONS_00032399	217885	179415	j
17	TCONS_00032410	2824490	2666581	j
17	TCONS_00032445	4318993	4309174	j
17	TCONS_00032496	6700640	6691694	s
17	TCONS_00032513	10021364	10016998	x
17	TCONS_00032525	10414317	10405920	u
17	TCONS_00032526	10454785	10446168	u
17	TCONS_00032553	12177433	12162216	j
17	TCONS_00032554	12177442	12162216	j
17	TCONS_00032579	13106160	13104235	u
17	TCONS_00032580	13110137	13104235	x
17	TCONS_00032598	14426368	14421679	j
17	TCONS_00032635	17327457	17324484	j
17	TCONS_00032642	17474922	17462679	j
17	TCONS_00032644	17474922	17469368	j
17	TCONS_00032647	18028046	18024427	j
17	TCONS_00032648	18028055	18024427	j
17	TCONS_00032687	28702436	28684349	j
17	TCONS_00032713	29479753	29460499	s
17	TCONS_00032910	43977417	43968804	j
17	TCONS_00032991	45294571	45279916	j
17	TCONS_00033049	50879047	50808262	o
17	TCONS_00033052	50930032	50924939	x
17	TCONS_00033084	52033347	52028983	j
17	TCONS_00033105	52205009	52178799	s
17	TCONS_00033106	52218590	52209612	o
17	TCONS_00033111	52318173	52307795	s
17	TCONS_00033139	52762188	52749038	j
17	TCONS_00033145	52940636	52925054	s
17	TCONS_00033146	52940770	52930100	s
17	TCONS_00033147	52940636	52930986	s
17	TCONS_00033148	53116218	53067872	s
17	TCONS_00033157	53307882	53301832	j
17	TCONS_00033170	53429683	53422992	j
17	TCONS_00033192	53770660	53768652	u
17	TCONS_00033197	53927063	53925451	j
17	TCONS_00033204	54210549	54207234	u
17	TCONS_00033221	54374751	54370245	j
17	TCONS_00033229	54453623	54408216	j
17	TCONS_00033255	55111455	55106455	j
17	TCONS_00033274	55484697	55417871	o
17	TCONS_00033288	56155567	56126180	u
17	TCONS_00033290	56166833	56156718	j
17	TCONS_00033294	56860076	56835071	j
17	TCONS_00033297	57084459	57080207	j
17	TCONS_00033307	58028969	58024892	j
17	TCONS_00033368	61289700	61286596	j
17	TCONS_00033369	61293145	61286596	j
17	TCONS_00033397	61729268	61686028	u
17	TCONS_00033402	61842712	61837386	s
17	TCONS_00033429	62478277	62472792	j
17	TCONS_00033430	62486427	62472792	j
17	TCONS_00033436	62499547	62494661	u
17	TCONS_00033437	62503275	62494661	j
17	TCONS_00033480	62763455	62754240	j
17	TCONS_00033500	63029186	63027313	j
17	TCONS_00033514	63268983	63266232	j
17	TCONS_00033537	63639209	63628791	s
17	TCONS_00033563	64359418	64357071	j
17	TCONS_00033599	66193788	66190055	j
17	TCONS_00033636	67979264	67974132	j
17	TCONS_00033654	68344577	68341749	x
17	TCONS_00033744	69413429	69407332	s
17	TCONS_00033746	69421384	69407332	x
17	TCONS_00033755	69517793	69474932	o
17	TCONS_00033770	69546471	69504820	o
17	TCONS_00033795	69938369	69925515	u
17	TCONS_00033797	69963404	69961543	j
17	TCONS_00033798	69970155	69961543	j
17	TCONS_00033802	69984115	69982739	j
17	TCONS_00033803	69985287	69982739	j
17	TCONS_00033806	70103469	70094432	j
17	TCONS_00033813	70141162	70125940	j
17	TCONS_00033814	70141221	70125940	j
17	TCONS_00033818	70141221	70138021	j
17	TCONS_00033873	71219895	71217470	o
17	TCONS_00033874	71219895	71217470	j
17	TCONS_00033881	71231259	71227941	u
17	TCONS_00033882	71231259	71227941	u
17	TCONS_00033888	71279179	71273621	x
17	TCONS_00033920	71615570	71611888	j
17	TCONS_00033955	72055153	71998395	s
17	TCONS_00034042	72605916	72604171	u
17	TCONS_00034062	72700716	72696759	j
17	TCONS_00034097	73000390	72995332	s
17	TCONS_00034104	73162980	73155140	s
17	TCONS_00034105	73163160	73155140	s
18	TCONS_00034135	1725460	1720249	j
18	TCONS_00034178	4432836	4429593	j
18	TCONS_00034182	4452167	4429914	j
18	TCONS_00034185	4452167	4441486	u
18	TCONS_00034187	4452167	4441838	u
18	TCONS_00034206	6171248	5944632	o
18	TCONS_00034229	8005058	7995907	o
18	TCONS_00034267	10157010	10154796	u
18	TCONS_00034269	10166868	10162312	j
18	TCONS_00034270	10166868	10162348	j
18	TCONS_00034318	11136792	11109892	s
18	TCONS_00034343	11648070	11639425	j
18	TCONS_00034349	11863891	11862446	o
18	TCONS_00034367	12968125	12965106	u
18	TCONS_00034414	14038558	14032560	j
18	TCONS_00034427	14251640	14220153	j
18	TCONS_00034508	15021883	15012795	j
18	TCONS_00034515	15163035	15130532	s
18	TCONS_00034564	18465539	18461702	j
18	TCONS_00034589	18767010	18722106	s
18	TCONS_00034636	22464466	22277319	o
18	TCONS_00034639	22546200	22528936	o
18	TCONS_00034727	24954835	24952500	j
18	TCONS_00034749	25197653	25171654	s
18	TCONS_00034754	25249922	25237394	j
18	TCONS_00034797	25923157	25920998	o
18	TCONS_00034857	34668466	34665746	j
18	TCONS_00034870	34797178	34792352	s
18	TCONS_00034907	35005397	35001835	s
18	TCONS_00034934	35370061	35366596	o
18	TCONS_00035023	36488009	36481167	j
18	TCONS_00035026	36488009	36481173	j
18	TCONS_00035031	36572999	36557815	o
18	TCONS_00035055	36989861	36981444	s
18	TCONS_00035059	38366229	38356257	j
18	TCONS_00035177	42993253	42976732	j
18	TCONS_00035179	43007123	43000703	u
18	TCONS_00035180	43007123	43002255	u
18	TCONS_00035189	43264455	43259520	x
18	TCONS_00035210	43814667	43805150	o
18	TCONS_00035231	44776418	44765820	o
18	TCONS_00035272	45439540	45437230	j
18	TCONS_00035299	45850402	45843949	j
18	TCONS_00035300	45854295	45843949	j
18	TCONS_00035301	45854295	45843949	j
18	TCONS_00035302	45850402	45844003	j
18	TCONS_00035368	46389219	46336572	o
18	TCONS_00035395	46469446	46466913	s
18	TCONS_00035555	48207334	48197225	j
18	TCONS_00035604	48643946	48639276	j
18	TCONS_00035611	48840668	48831164	j
18	TCONS_00035612	48840668	48831660	j
18	TCONS_00035613	48840668	48835198	j
18	TCONS_00035614	48840668	48835856	j
18	TCONS_00035622	48920376	48912408	j
18	TCONS_00035625	48920376	48915872	j
18	TCONS_00035642	49104540	49102313	j
18	TCONS_00035702	49880033	49876021	j
18	TCONS_00035704	49880033	49876028	j
18	TCONS_00035706	49880033	49877455	o
18	TCONS_00035751	50474469	50471054	j
18	TCONS_00035761	50572770	50563468	s
18	TCONS_00035762	50572770	50563539	s
18	TCONS_00035763	50572086	50564708	s
18	TCONS_00035766	50777975	50746890	u
18	TCONS_00035767	50777975	50746890	u
18	TCONS_00035768	50761265	50757954	u
18	TCONS_00035771	50777975	50771605	u
18	TCONS_00035773	50777975	50771677	u
18	TCONS_00035775	50777975	50771681	u
18	TCONS_00035778	50777975	50772515	u
18	TCONS_00035850	51276964	51274727	j
18	TCONS_00035854	51533070	51500301	s
18	TCONS_00035897	52043559	52039978	j
18	TCONS_00035911	52101129	52090464	j
18	TCONS_00035912	52104009	52090464	j
18	TCONS_00035934	52440074	52435317	o
18	TCONS_00035950	52488901	52485440	o
18	TCONS_00035953	52529588	52528824	o
18	TCONS_00036024	52991161	52986504	x
18	TCONS_00036032	53081311	53074368	j
18	TCONS_00036088	53694815	53640558	o
18	TCONS_00036151	54675889	54671610	u
18	TCONS_00036153	54675889	54672864	u
18	TCONS_00036309	56045872	56042114	s
18	TCONS_00036364	56191181	56187406	j
18	TCONS_00036427	56880628	56866787	x
18	TCONS_00036437	56924260	56919238	u
18	TCONS_00036478	57699585	57695537	j
18	TCONS_00036537	58348930	58342444	x
18	TCONS_00036566	58439555	58434997	u
18	TCONS_00036580	58981092	58921499	o
18	TCONS_00036724	62233357	62229260	j
18	TCONS_00036734	62251848	62249710	j
18	TCONS_00036762	62356859	62349803	j
18	TCONS_00036777	62896523	62890475	s
18	TCONS_00036778	62893445	62891742	x
18	TCONS_00036787	62926534	62922027	j
18	TCONS_00036789	62926534	62923971	o
18	TCONS_00036793	62942176	62937000	o
18	TCONS_00036810	63172636	63158661	o
18	TCONS_00036961	65145869	65139165	o
18	TCONS_00036985	65500774	65496292	o
18	TCONS_00036998	65550543	65546242	j
18	TCONS_00037008	65587825	65580383	o
18	TCONS_00037021	65655938	65650495	u
18	TCONS_00037023	65658914	65655592	u
18	TCONS_00037049	65767695	65747915	u
18	TCONS_00037055	65799933	65778972	x
18	TCONS_00037056	65782199	65779347	s
18	TCONS_00037057	65792405	65782826	x
18	TCONS_00037084	1479517	1475470	x
18	TCONS_00037152	2153836	2151157	j
18	TCONS_00037187	2699214	2619957	j
18	TCONS_00037246	7689348	7686031	j
18	TCONS_00037247	7689880	7686031	j
18	TCONS_00037248	7689901	7686031	j
18	TCONS_00037249	7690478	7686031	j
18	TCONS_00037250	7690743	7686031	j
18	TCONS_00037252	7704198	7686031	j
18	TCONS_00037254	7704198	7686031	j
18	TCONS_00037258	7761388	7759553	j
18	TCONS_00037277	8580182	8558369	o
18	TCONS_00037278	8588262	8558369	o
18	TCONS_00037316	10683639	10678735	s
18	TCONS_00037317	10683715	10678735	s
18	TCONS_00037318	10684413	10678735	x
18	TCONS_00037319	10692061	10686717	j
18	TCONS_00037340	11650030	11648110	j
18	TCONS_00037346	11719103	11690808	j
18	TCONS_00037347	11719134	11690808	j
18	TCONS_00037371	12930748	12928023	j
18	TCONS_00037384	12992993	12987809	j
18	TCONS_00037408	13301046	13298053	j
18	TCONS_00037410	13303087	13298053	j
18	TCONS_00037470	14328686	14326864	j
18	TCONS_00037476	14552075	14550284	j
18	TCONS_00037511	15050537	15032411	j
18	TCONS_00037523	15162954	15107240	j
18	TCONS_00037524	15162529	15128669	j
18	TCONS_00037613	23193138	23179363	j
18	TCONS_00037621	23230521	23221042	u
18	TCONS_00037623	23233417	23221042	u
18	TCONS_00037624	23234629	23221042	u
18	TCONS_00037656	25178820	25168251	j
18	TCONS_00037660	25263732	25254781	j
18	TCONS_00037713	26024557	26016093	j
18	TCONS_00037728	26433882	26429234	j
18	TCONS_00037758	34251467	34246910	j
18	TCONS_00037759	34273314	34246910	j
18	TCONS_00037830	34855420	34851090	j
18	TCONS_00037865	35210191	35207968	j
18	TCONS_00037890	35368649	35354070	s
18	TCONS_00037921	35675640	35672561	j
18	TCONS_00037924	35730554	35721474	j
18	TCONS_00037937	36384669	36381253	x
18	TCONS_00037945	36496830	36491411	j
18	TCONS_00037953	36982500	36981270	j
18	TCONS_00038015	43090503	43083783	s
18	TCONS_00038016	43090511	43083783	s
18	TCONS_00038105	45525638	45522432	s
18	TCONS_00038124	45856896	45851472	j
18	TCONS_00038130	46155449	46152611	j
18	TCONS_00038136	46169852	46165576	j
18	TCONS_00038137	46169852	46165576	j
18	TCONS_00038153	46198830	46191286	x
18	TCONS_00038155	46204591	46198954	x
18	TCONS_00038156	46204601	46198954	x
18	TCONS_00038176	46468076	46466912	j
18	TCONS_00038223	46929660	46884028	j
18	TCONS_00038306	48174962	48165809	s
18	TCONS_00038311	48217391	48212656	j
18	TCONS_00038329	48529584	48525517	s
18	TCONS_00038363	48647676	48642189	j
18	TCONS_00038380	48920374	48914952	s
18	TCONS_00038390	49104406	49101988	s
18	TCONS_00038508	50533151	50532030	j
18	TCONS_00038517	50653937	50642926	u
18	TCONS_00038519	50658959	50642926	u
18	TCONS_00038521	50658959	50642926	u
18	TCONS_00038523	50668972	50642926	u
18	TCONS_00038524	50668972	50642926	u
18	TCONS_00038525	50656925	50651275	u
18	TCONS_00038526	50658959	50651275	u
18	TCONS_00038533	50759831	50757860	u
18	TCONS_00038534	50761327	50757860	u
18	TCONS_00038539	50763885	50757860	u
18	TCONS_00038545	50894712	50880798	x
18	TCONS_00038548	50909700	50880798	x
18	TCONS_00038639	51675781	51674245	j
18	TCONS_00038719	52289982	52281556	u
18	TCONS_00038720	52309717	52294846	j
18	TCONS_00038721	52315637	52294846	j
18	TCONS_00038737	52514220	52507829	u
18	TCONS_00038738	52518125	52507829	u
18	TCONS_00038740	52523198	52507829	x
18	TCONS_00038966	54659171	54648200	s
18	TCONS_00039001	55162703	55157328	j
18	TCONS_00039002	55162720	55157328	j
18	TCONS_00039003	55162732	55157328	j
18	TCONS_00039066	55485155	55478717	j
18	TCONS_00039088	55626904	55616893	x
18	TCONS_00039104	55813187	55787884	j
18	TCONS_00039115	55891700	55889117	j
18	TCONS_00039117	55907059	55903404	j
18	TCONS_00039121	55944608	55940648	s
18	TCONS_00039126	56038050	56018754	s
18	TCONS_00039144	56210187	56204647	s
18	TCONS_00039150	56219306	56216856	j
18	TCONS_00039217	56924276	56918558	u
18	TCONS_00039219	56924452	56918558	u
18	TCONS_00039225	56947779	56945609	j
18	TCONS_00039251	56998124	56996522	j
18	TCONS_00039259	57001550	56996522	j
18	TCONS_00039265	57026736	57016176	j
18	TCONS_00039304	57465660	57462227	j
18	TCONS_00039382	58314801	58310318	j
18	TCONS_00039383	58314801	58310318	o
18	TCONS_00039402	59007237	58995435	j
18	TCONS_00039431	59316727	59304876	u
18	TCONS_00039473	59668863	59538231	o
18	TCONS_00039501	59949659	59918850	j
18	TCONS_00039504	59949660	59918850	j
18	TCONS_00039643	61911893	61908392	u
18	TCONS_00039688	62138720	62131439	j
18	TCONS_00039700	62163922	62159121	s
18	TCONS_00039714	62306087	62302779	x
18	TCONS_00039715	62306087	62302779	x
18	TCONS_00039716	62315259	62308291	j
18	TCONS_00039717	62314351	62309135	j
18	TCONS_00039718	62315271	62309135	j
18	TCONS_00039788	62875641	62872301	s
18	TCONS_00039920	64747074	64745422	u
18	TCONS_00039924	64749753	64745422	u
18	TCONS_00039969	65455643	65448513	u
18	TCONS_00039972	65456733	65448513	u
18	TCONS_00040022	65781741	65779277	j
18	TCONS_00040023	65781806	65779277	j
19	TCONS_00040059	5545758	5494522	j
19	TCONS_00040060	5545758	5494536	j
19	TCONS_00040120	8893230	8885982	j
19	TCONS_00040175	10367159	10299219	j
19	TCONS_00040192	10660590	10652519	o
19	TCONS_00040239	11716307	11693220	o
19	TCONS_00040253	12508970	12499761	j
19	TCONS_00040259	12781028	12777044	o
19	TCONS_00040311	14314544	14300601	o
19	TCONS_00040316	14327974	14326105	x
19	TCONS_00040323	14450588	14449638	j
19	TCONS_00040326	14472606	14467907	j
19	TCONS_00040373	15075331	15070071	o
19	TCONS_00040380	15905269	15903451	s
19	TCONS_00040404	18149754	18096579	j
19	TCONS_00040408	18149754	18122725	j
19	TCONS_00040409	18149754	18126615	j
19	TCONS_00040418	18249177	18245998	j
19	TCONS_00040419	18249177	18245998	j
19	TCONS_00040459	19250575	19246451	j
19	TCONS_00040483	19846293	19841240	j
19	TCONS_00040507	20015149	20009733	s
19	TCONS_00040514	20148514	20138475	o
19	TCONS_00040515	20146302	20145812	o
19	TCONS_00040559	21300246	21286923	x
19	TCONS_00040586	22053103	22032740	j
19	TCONS_00040612	22440866	22436147	o
19	TCONS_00040625	22831949	22829192	o
19	TCONS_00040637	22948923	22935442	j
19	TCONS_00040658	23345953	23344145	o
19	TCONS_00040696	24721564	24710927	j
19	TCONS_00040759	26112676	26027474	o
19	TCONS_00040768	26067151	26065525	j
19	TCONS_00040780	26301340	26285992	j
19	TCONS_00040820	26736458	26735837	o
19	TCONS_00040869	27083152	27082045	s
19	TCONS_00040871	27087245	27083702	u
19	TCONS_00040885	27121775	27115641	j
19	TCONS_00040892	27131357	27128792	j
19	TCONS_00041030	29294420	29275080	u
19	TCONS_00041035	29689947	29676844	s
19	TCONS_00041097	33481997	33474570	j
19	TCONS_00041107	33788087	33781646	j
19	TCONS_00041118	33861229	33855880	j
19	TCONS_00041119	33861229	33855892	j
19	TCONS_00041230	35580621	35569431	j
19	TCONS_00041233	35588734	35583545	s
19	TCONS_00041245	35797191	35781721	j
19	TCONS_00041250	35987546	35981195	j
19	TCONS_00041258	36053395	36047566	s
19	TCONS_00041261	36188255	36184628	s
19	TCONS_00041264	36245684	36243908	x
19	TCONS_00041305	36911648	36869510	j
19	TCONS_00041306	36911648	36869529	j
19	TCONS_00041308	36911648	36906785	j
19	TCONS_00041379	38416121	38413576	j
19	TCONS_00041390	38579021	38565453	u
19	TCONS_00041418	38806056	38795095	j
19	TCONS_00041464	39498658	39497199	u
19	TCONS_00041504	40227535	40225298	o
19	TCONS_00041572	40966810	40963807	s
19	TCONS_00041573	40982578	40976935	s
19	TCONS_00041589	41699638	41685596	x
19	TCONS_00041599	41909777	41907217	j
19	TCONS_00041612	42138137	42136331	o
19	TCONS_00041624	42416545	42412457	j
19	TCONS_00041633	42611557	42594005	o
19	TCONS_00041634	42615390	42612324	u
19	TCONS_00041651	42738626	42735328	x
19	TCONS_00041652	42738915	42735328	s
19	TCONS_00041658	42802110	42800994	o
19	TCONS_00041710	43176501	43169555	j
19	TCONS_00041711	43179513	43169555	j
19	TCONS_00041714	43176501	43170472	j
19	TCONS_00041718	43176501	43172013	j
19	TCONS_00041746	43745590	43736199	o
19	TCONS_00041850	45440088	45429175	o
19	TCONS_00041883	46007006	45986421	j
19	TCONS_00041884	46007006	45996458	j
19	TCONS_00041900	46394011	46386275	j
19	TCONS_00041950	47909329	47904411	j
19	TCONS_00041958	47977476	47975226	s
19	TCONS_00041978	48655496	48645211	u
19	TCONS_00042009	50018127	50007779	j
19	TCONS_00042013	50083362	50079855	j
19	TCONS_00042055	50631413	50625085	o
19	TCONS_00042069	50773914	50741862	j
19	TCONS_00042129	51004298	51001373	j
19	TCONS_00042142	51059754	51050656	j
19	TCONS_00042143	51059754	51053111	j
19	TCONS_00042176	51359172	51357403	u
19	TCONS_00042186	51494285	51491492	o
19	TCONS_00042254	53407827	53404793	o
19	TCONS_00042283	53665261	53658148	u
19	TCONS_00042315	54004000	53997048	u
19	TCONS_00042317	54012252	54008792	u
19	TCONS_00042330	54800255	54797938	j
19	TCONS_00042331	54800555	54797938	j
19	TCONS_00042333	54800555	54797938	j
19	TCONS_00042340	54800555	54799290	j
19	TCONS_00042353	55093987	55065507	j
19	TCONS_00042354	55097406	55065734	j
19	TCONS_00042355	55097406	55065763	j
19	TCONS_00042360	55093987	55087755	o
19	TCONS_00042374	55198206	55189853	j
19	TCONS_00042375	55198206	55189859	j
19	TCONS_00042497	56246298	56241116	s
19	TCONS_00042498	56252367	56242543	s
19	TCONS_00042569	58116619	58096036	j
19	TCONS_00042571	58116619	58101055	o
19	TCONS_00042572	58116619	58113819	j
19	TCONS_00042579	58503188	58456657	j
19	TCONS_00042617	61409773	61404676	j
19	TCONS_00042631	61483270	61482615	o
19	TCONS_00042651	61985091	61983043	u
19	TCONS_00042704	5594090	5588172	u
19	TCONS_00042707	5615686	5612821	j
19	TCONS_00042708	5615791	5612821	j
19	TCONS_00042728	7629885	7607899	j
19	TCONS_00042736	7767852	7764082	j
19	TCONS_00042745	8088403	8081111	u
19	TCONS_00042754	8674513	8670080	j
19	TCONS_00042755	8681103	8670080	j
19	TCONS_00042774	8793442	8791087	j
19	TCONS_00042775	8793458	8791087	j
19	TCONS_00042776	8795739	8791087	j
19	TCONS_00042808	9320588	9314461	j
19	TCONS_00042865	10096567	10093188	j
19	TCONS_00042866	10099213	10093188	j
19	TCONS_00042975	14176478	14170427	j
19	TCONS_00042976	14176481	14170427	j
19	TCONS_00042991	14427664	14421544	s
19	TCONS_00042992	14450589	14445418	s
19	TCONS_00042993	14465719	14460950	s
19	TCONS_00043022	14771559	14768837	o
19	TCONS_00043069	17295378	17286731	j
19	TCONS_00043088	17781566	17777850	u
19	TCONS_00043107	17888066	17881710	u
19	TCONS_00043135	18025273	18010912	j
19	TCONS_00043156	18260440	18255771	s
19	TCONS_00043160	18459522	18453417	u
19	TCONS_00043162	18460196	18453417	u
19	TCONS_00043163	18460212	18453417	u
19	TCONS_00043164	18460214	18453417	u
19	TCONS_00043165	18461306	18453417	u
19	TCONS_00043166	18462046	18453417	o
19	TCONS_00043170	18462195	18453417	o
19	TCONS_00043176	18463688	18453417	o
19	TCONS_00043177	18472636	18453417	o
19	TCONS_00043179	18474541	18453417	o
19	TCONS_00043204	18671303	18667373	s
19	TCONS_00043205	18682441	18674712	s
19	TCONS_00043216	19492416	19487730	j
19	TCONS_00043217	19503235	19487730	j
19	TCONS_00043218	19503235	19487730	j
19	TCONS_00043219	19503235	19487730	j
19	TCONS_00043262	20058311	20055030	j
19	TCONS_00043338	20447847	20435184	j
19	TCONS_00043339	20447901	20435184	j
19	TCONS_00043403	21282994	21238960	s
19	TCONS_00043435	22518013	22513458	j
19	TCONS_00043464	22655991	22642663	j
19	TCONS_00043507	22811853	22809083	j
19	TCONS_00043508	22811660	22809083	j
19	TCONS_00043510	22812213	22809083	j
19	TCONS_00043512	22813709	22809083	j
19	TCONS_00043513	22813709	22809083	j
19	TCONS_00043514	22814192	22809083	j
19	TCONS_00043595	24373924	24368861	j
19	TCONS_00043596	24376040	24368861	j
19	TCONS_00043597	24379323	24368861	j
19	TCONS_00043605	24395331	24388380	j
19	TCONS_00043650	24729395	24721854	j
19	TCONS_00043660	24812280	24795182	j
19	TCONS_00043663	24843209	24795182	j
19	TCONS_00043668	24913927	24907933	u
19	TCONS_00043669	24914072	24907933	u
19	TCONS_00043670	24914075	24907933	u
19	TCONS_00043672	24914187	24907933	u
19	TCONS_00043673	24914192	24907933	u
19	TCONS_00043674	24914215	24907933	u
19	TCONS_00043692	25149545	25148636	j
19	TCONS_00043863	26955727	26954142	j
19	TCONS_00043864	26955849	26954142	j
19	TCONS_00043872	26996169	26988936	j
19	TCONS_00043896	27188598	27185588	u
19	TCONS_00043900	27230140	27226999	x
19	TCONS_00043901	27291753	27226999	x
19	TCONS_00043908	27324489	27322328	j
19	TCONS_00043910	27324489	27322328	j
19	TCONS_00043936	27671673	27668925	x
19	TCONS_00043937	27671684	27668925	x
19	TCONS_00043938	27671686	27668925	x
19	TCONS_00043939	27671802	27668925	x
19	TCONS_00043946	27747146	27739331	j
19	TCONS_00043956	27766059	27762766	j
19	TCONS_00043977	27799326	27795434	j
19	TCONS_00043978	27799326	27795434	j
19	TCONS_00043981	27820917	27818674	j
19	TCONS_00044141	29651581	29647534	j
19	TCONS_00044143	29689929	29676159	j
19	TCONS_00044144	29690229	29676159	j
19	TCONS_00044171	32778167	32755609	j
19	TCONS_00044177	32914526	32909422	u
19	TCONS_00044178	32914576	32909422	u
19	TCONS_00044189	32993563	32980813	j
19	TCONS_00044204	33211731	33205633	x
19	TCONS_00044205	33211731	33205633	x
19	TCONS_00044206	33211731	33205633	x
19	TCONS_00044208	33211727	33209667	u
19	TCONS_00044209	33211727	33209667	u
19	TCONS_00044249	33924697	33919845	j
19	TCONS_00044267	33983855	33963176	u
19	TCONS_00044317	34280536	34275769	j
19	TCONS_00044345	34629256	34623032	x
19	TCONS_00044355	34824422	34822455	j
19	TCONS_00044356	34824422	34822455	j
19	TCONS_00044404	35233100	35225214	j
19	TCONS_00044405	35235339	35225214	j
19	TCONS_00044406	35236099	35225214	j
19	TCONS_00044412	35597015	35594173	j
19	TCONS_00044424	35996571	35993107	j
19	TCONS_00044477	36235925	36230186	j
19	TCONS_00044483	36240069	36230186	j
19	TCONS_00044578	37620372	37618130	j
19	TCONS_00044599	38420608	38416473	u
19	TCONS_00044622	38527313	38518884	j
19	TCONS_00044639	38753121	38746996	j
19	TCONS_00044649	38825506	38823897	j
19	TCONS_00044656	38985587	38966310	s
19	TCONS_00044705	39662614	39660575	u
19	TCONS_00044716	39668123	39660575	u
[truncated: 2,941 more rows]
