# Supplementary material for: Identification of Long Noncoding RNAs Involved in Eyelid Pigmentation of Hereford Cattle
Source: Front Genet. 2022 May 4;13:864567. doi: 10.3389/fgene.2022.864567 (PMC9114348; doi:10.3389/fgene.2022.864567)
Supplement: Supplementary file 10 [file DataSheet2.XLSX]

## Sheet: Supplementary Data S2
Supplementary Data S2
List of significant differentially expressed genes and lncRNAs between pigmented and unpigmented samples.
Gene	log2 Fold Change	stat	p value	p adj (FDR)
TCONS_00012383	5.75678	5.53209	3.16434e-08	2.28548e-05
ALDBBTAT0000001157	-2.88364	-3.42937	0.000604979	0.0504175
TCONS_00019904	-4.77435	-4.37904	1.19205e-05	0.00322864
TCONS_00021379	-3.0223	-4.66989	3.01357e-06	0.00110882
TCONS_00022289	-1.98688	-3.86602	0.000110628	0.0159804
TCONS_00022610	7.46954	6.58508	4.54628e-11	7.38809e-08
TCONS_00034105	-1.89585	-3.57081	0.000355884	0.0355902
TCONS_00040637	-7.86523	-5.12002	3.05508e-07	0.000161019
TCONS_00043692	-1.49734	-3.49043	0.000482245	0.0440455
TCONS_00046728	-1.56911	-4.16128	3.16464e-05	0.00663587
TCONS_00049172	-2.75972	-4.2112	2.54018e-05	0.00575462
TCONS_00050276	1.99429	3.35646	0.000789467	0.053761
ALDBBTAT0000004273	-2.55271	-4.07682	4.56554e-05	0.0088151
TCONS_00073858	-10.2516	-6.64904	2.95001e-11	5.22983e-08
ALDBBTAT0000006080	-7.66499	-5.80607	6.3955e-09	6.23593e-06
TCONS_00078437	-6.70896	-4.48792	7.19234e-06	0.00233763
TCONS_00078693	2.12646	5.12062	3.04527e-07	0.000161019
TCONS_00083598	-7.6553	-5.12215	3.02069e-07	0.000161019
TCONS_00084305	-6.37081	-4.41	1.03369e-05	0.00292146
TCONS_00085507	-5.63739	-6.31076	2.77669e-10	3.60989e-07
TCONS_00088900	7.69024	7.05812	1.68776e-12	3.65701e-09
TCONS_00091890	1.67873	4.49438	6.97717e-06	0.00230613
TCONS_00094682	-3.22334	-3.70691	0.000209806	0.0251008
TCONS_00094781	-2.72428	-4.91138	9.04391e-07	0.00040083
TCONS_00106295	-6.69614	-6.46007	1.04657e-10	1.506e-07
TCONS_00109545	3.36025	5.48327	4.17536e-08	2.90799e-05
TCONS_00111452	1.56045	3.4861	0.000490114	0.0441978
MLANA	9.23238	9.66995	4.0456e-22	1.57787e-18
TYR	9.20396	9.69543	3.15309e-22	1.53721e-18
SLC24A5	5.53787	9.93869	2.82527e-23	1.83652e-19
PMEL	5.31709	17.4504	3.42028e-68	6.66988e-64
TRPM1	4.65189	6.45514	1.08118e-10	1.506e-07
VAT1L	4.41844	11.5128	1.13758e-30	1.1092e-26
DCT	4.33306	7.1685	7.58247e-13	2.46443e-09
MC1R	3.64764	6.83252	8.34334e-12	1.62703e-08
COL9A1	3.24024	5.72145	1.05617e-08	9.8078e-06
MYH1	3.09319	4.19522	2.72607e-05	0.00584188
HSD17B13	3.08052	4.46951	7.84006e-06	0.00246595
ANGPTL7	2.94749	3.80431	0.0001422	0.0189934
FABP7	2.87765	5.69084	1.26414e-08	1.07183e-05
GPR143	2.87718	7.12253	1.05966e-12	2.95206e-09
MMP3	2.84687	3.7416	0.000182851	0.0229573
BBOX1	2.08811	3.54086	0.00039883	0.0388879
UGT1A1	2.08195	6.28715	3.23341e-10	3.94092e-07
PRKG2	2.04175	4.10446	4.05259e-05	0.00798279
TMCC2	2.03696	5.63459	1.75471e-08	1.42578e-05
CYP2B6	2.03473	4.11851	3.81332e-05	0.007649
KIT	1.90466	5.69846	1.20894e-08	1.07161e-05
SNAI3	1.82153	5.42138	5.91414e-08	3.84439e-05
CNMM1	1.81549	4.98817	6.09546e-07	0.000297169
SLC9A3	1.80754	3.75838	0.00017102	0.0222713
TMEM176B	-1.49338	-3.98828	6.6555e-05	0.011286
C4BPA	-1.49761	-3.48879	0.000485216	0.0440455
CDHR1	-1.52323	-3.58031	0.000343193	0.0346767
GIMAP7	-1.53091	-3.97008	7.18473e-05	0.01176
ENSBTAG00000008021	-1.55221	-3.61437	0.000301075	0.0332849
IGF2BP2	-1.57704	-3.43044	0.000602605	0.0504175
ENSBTAG00000039425	-1.58203	-3.57382	0.000351812	0.0353644
ENSBTAG00000000336	-1.62258	-3.51228	0.000444282	0.0418548
IGFBP2	-1.64429	-4.46441	8.0289e-06	0.00248526
ENSBTAG00000048049	-1.6566	-4.40591	1.05342e-05	0.00293469
ENSBTAG00000002773	-1.68842	-4.08	4.50347e-05	0.00878222
ENSBTAG00000050373	-1.69279	-3.47861	0.000504021	0.0448359
PPP2R2C	-1.70174	-4.17201	3.01927e-05	0.00639987
UPP1	-1.77278	-3.6656	0.00024676	0.0280351
CALHM6	-1.82352	-3.7444	0.000180828	0.0228982
ENSBTAG00000054649	-1.87215	-3.39486	0.000686627	0.0531346
SLAMF6	-1.88665	-3.90821	9.29835e-05	0.0141985
SH2D5	-1.9436	-3.45216	0.000556111	0.0472585
FGF23	-2.00418	-4.32229	1.54419e-05	0.00377423
ENSBTAG00000048832	-2.03427	-4.25347	2.10487e-05	0.00488655
XLOC_009389	-2.05175	-3.39696	0.000681377	0.0529384
CRYGS	-2.12746	-3.64494	0.000267459	0.0301487
CXCL9	-2.36301	-3.78098	0.00015621	0.0207228
ENSBTAG00000031017	-2.37056	-3.81489	0.000136244	0.0183235
MS4A1	-2.37239	-3.5841	0.000338244	0.0346767
CD180	-2.3912	-3.50053	0.000464328	0.0433223
C16orf89	-2.47448	-4.0229	5.7485e-05	0.0102845
ENSBTAG00000040019	-2.51781	-4.96708	6.79694e-07	0.000323286
FABP4	-2.55363	-3.42192	0.000621797	0.0509482
ENSBTAG00000048135	-2.55627	-5.01881	5.1992e-07	0.000259973
IL36A	-2.77532	-3.73749	0.000185866	0.0229573
CXCL13	-2.79556	-3.72819	0.000192861	0.023654
CACNG4	-3.06363	-4.70082	2.59124e-06	0.000990819
ENSBTAG00000031828	-3.41092	-4.24194	2.216e-05	0.00508402
KRT6B	-3.52912	-4.93191	8.14284e-07	0.00037808
MMP13	-3.66559	-4.59574	4.3121e-06	0.00152892
MMP9	-3.678	-5.16384	2.4193e-07	0.000142966
MSLN	-3.68252	-4.2088	2.56732e-05	0.00575462
na	-3.68612	-5.6155	1.95996e-08	1.47005e-05
PI3	-4.04366	-4.4468	8.71573e-06	0.0025368
ARG1	-7.75136	-7.06268	1.63317e-12	3.65701e-09
